# Supplementary material for: Characterization and Exploration of the Flavor Profiles of Green Teas from Different Leaf Maturity Stages of Camellia sinensis cv. Fudingdabai Using E-Nose, E-Tongue, and HS-GC-IMS Combined with Machine Learning
Source: Foods. 2025 Aug 18;14(16):2861. doi: 10.3390/foods14162861 (PMC12385585; doi:10.3390/foods14162861)
Supplement: Supplementary file 1 [file foods-14-02861-s001.zip]

Archive with 1 entries (1 files):
- Supplementary Materials-Table S1-TableS8-revision.xlsx
