# Supplementary material for: Characterization and Exploration of the Flavor Profiles of Green Teas from Different Leaf Maturity Stages of Camellia sinensis cv. Fudingdabai Using E-Nose, E-Tongue, and HS-GC-IMS Combined with Machine Learning
Source: Foods. 2025 Aug 18;14(16):2861. doi: 10.3390/foods14162861 (PMC12385585; doi:10.3390/foods14162861)
Supplement: Supplementary file 1 [file foods-14-02861-s001.zip › Supplementary Materials-Table S1-TableS8-revision.xlsx]

## Sheet: Table S1
Table S1: Electronic tongue system operation procedure
Step	Process Stage	Solution Used	Duration	Cycles	Purpose
1	Initial Washing	Cleaning Solution 1	90 sec	-	Remove residual contaminants
2	Secondary Washing	Cleaning Solution 2	120 sec	-	Deep cleaning of sensors
3	Tertiary Washing	Cleaning Solution 3	120 sec	-	Final pre-measurement cleaning
4	Sensor Conditioning	Conditioning Solution	30 sec	20	Stabilize sensor baseline
5	Sample Measurement	Sample Solution	30 sec	-	Collect taste profile data
6	Post-Measurement Wash	Cleaning Solution 4	3 sec	-	Quick residue removal
7	Final Wash	Cleaning Solution 5	3 sec	-	Ensure no cross-contamination
8	System Calibration	CPA Solution	30 sec	-	Verify sensor performance

## Sheet: Table S2
Table S2: Electronic nose sensor array: compound class detection profile
Array No.	Sensor name	Performance characteristics
1	W1C	Highly sensitive to aromatic benzenes
2	W5S	Highly sensitive to nitrogen oxides
3	W3C	Sensitive to aromatic amines
4	W6S	Selective for hydrogen
5	W5C	Sensitive to aromatic amines
6	W1S	Sensitive to short-chain alkanes
7	W1W	Sensitive to sulfides
8	W2S	Sensitive to ethanol, aldehydes and ketones
9	W2W	Sensitive to aromatic compounds and organic sulfides
10	W3S	Sensitive to long-chain alkanes

## Sheet: Table S3
Table S3: Gas sensor VIP matrix from e-nose PLS-DA analysis
	Comp. 1	Comp. 2	Comp. 3	Comp. 4	Comp. 5	Comp. 6	Comp. 7	Comp. 8
W3C	1.412	1.3116	1.3028	1.3032	1.3031	1.3054	1.305	1.3049
W3S	1.29	1.0847	1.0968	1.0941	1.0912	1.0895	1.0892	1.0891
W1S	1.1602	0.96526	0.98127	0.97856	0.9774	0.98186	0.9821	0.98204
W6S	1.1597	0.96512	0.95647	0.95461	0.95198	0.95102	0.95222	0.95216
W5C	0.97787	0.86478	0.86717	0.86382	0.86143	0.8602	0.85994	0.86028
W1C	0.89148	0.83655	0.858	0.85449	0.85321	0.85593	0.85572	0.85595
W5S	0.83409	0.82252	0.81469	0.81587	0.81385	0.8138	0.8137	0.81365
W1W	0.69531	1.3483	1.339	1.3342	1.3367	1.3329	1.3326	1.3325
W2W	0.63085	0.81865	0.8131	0.81744	0.8158	0.81755	0.8183	0.81825
W2S	0.56847	0.7923	0.78492	0.80347	0.81537	0.8127	0.81246	0.81241

## Sheet: Table S4
Table S4: K-means cluster results of VOCs detected by HS-GC-IMS
FDQSG	FDMJ1G	FDTC2G	Cluster	Metabolites
1.0185	-0.980411	-0.0380904	1	Nerol
-1.09863	0.857137	0.241496	3	Linalool
0.845823	-1.10367	0.257851	1	trans-linalool oxide
-1.14139	0.419286	0.722103	3	cis-Linalool Oxide
-1.13827	0.737216	0.401057	3	beta-Ocimene
-1.13753	0.740586	0.396942	3	alpha-Phellandrene
-0.667985	1.14968	-0.481695	3	beta-Pinene
0.971734	-1.02605	0.0543171	1	Nonanal-M
0.855601	-1.09934	0.243735	1	Nonanal-D
1.11092	-0.82821	-0.28271	1	( E)-2-octenal
0.106149	-1.04884	0.942691	2	Octanal-M
-1.1469	0.457412	0.689488	3	Heptanal-M
1.10728	-0.26999	-0.837285	4	Heptanal-D
1.15461	-0.565032	-0.589582	4	(E)-hept-2-enal
0.868019	-1.09348	0.225466	1	Octanal-D
0.191382	0.890478	-1.08186	4	2-Methyl-2-pentenal
0.855541	-1.09936	0.243822	1	(E,E)-2,4-Hexadienal
1.01384	-0.0282761	-0.985562	4	Pentanal
-1.12387	0.332405	0.791467	2	2-methylbutanal
-1.11776	0.80979	0.307973	3	3-methylbutanal
-0.0101443	1.00503	-0.994889	3	Butanal
1.12448	-0.334948	-0.789531	4	(E)-2-pentenal
1.12514	-0.337737	-0.787401	4	Hexanal
0.167918	0.905411	-1.07333	4	3-Methyl-2-butenal
1.12363	-0.331382	-0.792244	4	( E)-2-hexenal
1.1461	-0.451251	-0.694853	4	( E, E)-2,4-heptadienal
0.30339	0.813171	-1.11656	4	methyl-5-hepten-2-one
1.14947	-0.669786	-0.479687	4	2-Octanone
0.931807	0.124691	-1.0565	4	cyclohexanone
1.10695	-0.268873	-0.838076	4	2-heptanone
-1.12436	0.789917	0.334441	3	Mesityl oxide
0.64795	0.503745	-1.1517	4	3-hydroxybutan-2-one
-1.02259	0.0468309	0.975762	2	2- butanone
-0.79175	1.12378	-0.332032	3	2-Propanone
1.15294	-0.521331	-0.631612	4	1-penten-3-one
0.349563	-1.12786	0.778295	1	2-Hexanone
-1.1068	0.26836	0.838439	2	Methyl isobutyl ketone
1.11405	-0.294023	-0.820026	4	3-Pentanone
-1.00531	0.994607	0.0107002	3	2-Pentanone
-0.0905014	1.04217	-0.951673	3	n-Hexanol-M
1.08773	-0.879468	-0.208265	1	( Z)-3-hexen-1-ol
0.511382	0.640895	-1.15228	4	n-Hexanol-D
-0.0223275	1.01098	-0.988649	3	2-Butoxyethanol
-0.244882	-0.854813	1.09969	2	1.8-Cineole
1.11475	-0.296606	-0.818143	4	oct-1-en-3-ol
-1.14597	0.450241	0.695728	3	pentan-1-ol-M
-1.15464	0.587544	0.567096	3	pentan-1-ol-D
1.05868	-0.130106	-0.928579	4	pent-1-en-3-ol
-0.713527	-0.429467	1.14299	2	3-pentanol
1.15465	-0.568393	-0.586262	4	butyl propanoate
1.15426	-0.549596	-0.604667	4	2-Methylbutanol acetate
1.06803	-0.153915	-0.914119	4	Hexyl formate
1.15182	-0.505295	-0.646523	4	3-Methyl-2-buten-1-yl acetate-M
-1.14939	0.670461	0.478933	3	2-methylpropyl butanoate
1.06723	-0.151822	-0.915408	4	Propyl isovalerate
1.02556	-0.0532423	-0.972315	4	3-Methyl-2-buten-1-yl acetate-D
-0.553948	1.15439	-0.60044	3	n-Propyl acetate
-1.15112	0.654208	0.496916	3	Ethyl Acetate
-0.538888	-0.614977	1.15386	2	methyl acetate
1.10672	-0.268076	-0.83864	4	2-pentyl furan
-0.189132	1.08106	-0.891929	3	Furfural
1.14686	-0.457085	-0.689774	4	2-n-Butylfuran
0.240376	0.857904	-1.09828	4	2-Acetylfuran
-1.10474	0.843336	0.261404	3	Furan, 2-methoxy-
-0.500305	-0.651109	1.15141	2	2,5-Dimethylfuran
-0.736431	1.13844	-0.402014	3	Methyl Salicylate
-1.15387	0.614966	0.538899	3	Benzaldehyde
-0.306013	-0.811238	1.11725	2	benzene acetaldehyde
0.34978	0.778126	-1.12791	4	3-methylthiopropanal
1.14924	-0.477499	-0.671743	4	4,5-dihydro-3(2H)-thiophenone
-0.655539	-0.495456	1.151	2	Ethylsulfide
0.249431	0.851675	-1.10111	4	2-Ethyl-3,5-dimethylpyrazine
1.14892	-0.474541	-0.67438	4	2-Ethyl-6-methylpyrazine
0.721805	0.419641	-1.14145	4	2,6-Dimethylpyrazine
1.15409	-0.544431	-0.609655	4	Hexanoic acid
0.427141	-1.14264	0.715495	1	pentanoic acid
-0.650652	-0.500803	1.15145	2	2-acetyl-1-pyrroline
0.951632	-1.04221	0.0905744	1	1
-0.219747	1.0916	-0.871851	3	2
-0.421653	1.14177	-0.720118	3	3
1.15206	-0.508379	-0.643676	4	4
-0.0795506	1.0374	-0.957849	3	5
1.11625	-0.302203	-0.814043	4	6
1.09819	-0.240098	-0.858094	4	7
-0.553694	-0.600687	1.15438	2	8

## Sheet: Table S5
Table S5: The information of volatile compounds identified by HS-GC-IMS
No.	Volatile compounds	CAS	Formula	MW	RI	Rt [sec]	Dt [a.u.]	Comment	Odor type	Odor discription	Ref	Chemical classes	Concentration (µg/L )			Odor threshold in water (μg/L )[3]	rOAV
													FDQSG	FDMJ1G	FDTC2G		FDQSG	FDMJ1G	FDTC2G
1	Nerol	106-25-2	C10H18O	154.3	1282.6	936.254	1.22304		floral	sweet,neroli, citrus, magnolia	[1]	Terpenes	107.17±8.1 a	85.22±15.05 a	95.57±15.5 a	680	0.16	0.13	0.14
2	Linalool	78-70-6	C10H18O	154.3	1103.9	505.178	1.22131		floral	citrus, floral, rose	[1]	Terpenes	843.61±19.9 c	1634.62±29.33 a	1385.62±21.24 b	0.22	3834.59	7430.09	6298.27
3	trans-linalool oxide	34995-77-2	C10H18O2	170.3	1085.4	473.981	1.82357		floral	floral	[1]	Terpenes	253.59±13.34 a	209.9±20.97 b	240.42±13.54 ab	60	4.23	3.5	4.01
4	cis-Linalool Oxide	5989-33-3	C10H18O2	170.3	1068.7	447.406	1.81363		earthy	earthy, floral, sweet, woody	[1]	Terpenes	50.95±3.54 a	57.8±5.04 a	59.13±4.78 a	100	0.51	0.58	0.59
5	beta-Ocimene	13877-91-3	C10H16	136.2	1045	412.2	1.21293		floral	citrus, tropical green terpenic woody	[1]	Terpenes	111.61±1.93 b	156.54±10.94 a	148.49±11.08 a	n.m.	-	-	-
6	alpha-Phellandrene	99-83-2	C10H16	136.2	999.6	352.452	1.22403		terpenic	citrus, herbal, green, woody, pepper	[1]	Terpenes	11.72±0.25 a	12.97±0.93 a	12.74±0.41 a	40	0.29	0.32	0.32
7	beta-Pinene	127-91-3	C10H16	136.2	969.2	323.29	1.22293		herbal	dry woody, resinous pine, hay	[1]	Terpenes	21.71±1.34 b	45.23±1.51 a	24.12±0.32 b	140	0.16	0.32	0.17
44	1.8-Cineole	470-82-6	C10H18O	154.3	1030.2	391.752	1.30752		herbal	eucalyptus, herbal, camphoreous, medicinal	[1]	Alcohols	12.91±0.56 a	12.55±0.87 a	13.72±0.83 a	1.1	11.74	11.41	12.47
sum													1413.27	2214.83	1979.81
8	Nonanal-M	124-19-6	C9H18O	142.2	1101.8	501.606	1.47579	Monomer	aldehydic	rose, fresh orris, orange	[1]	Aldehydes	999.07±18.76 a	890.75±36.61 b	949.33±4 a	1.1	908.25	809.77	863.03
9	Nonanal-D	124-19-6	C9H18O	142.2	1103.8	505.123	1.94574	Dimer	aldehydic	rose, fresh orris, orange	[1]	Aldehydes	228.97±10 a	189.13±11.99 b	216.5±4.49 a	1.1	208.15	171.94	196.82
10	( E)-2-octenal	2548-87-0	C8H14O	126.2	1056.4	428.723	1.33566		fatty	fresh cucumber, fatty green, herbal, banana	[1]	Aldehydes	103.7±8.96 a	48.41±1.91 c	63.97±4.55 b	3	34.57	16.14	21.32
11	Octanal-M	124-13-0	C8H16O	128.2	1002.2	355.66	1.40455	Monomer	aldehydic	citrus, orange, peel green herbal	[1]	Aldehydes	228.44±2.61 b	201.59±2.2 c	247.89±2.8 a	0.587	389.17	343.42	422.3
12	Heptanal-M	111-71-7	C7H14O	114.2	893.7	262.205	1.33287	Monomer	green	fatty green, herbal	[1]	Aldehydes	378.45±1.81 b	465.82±8.05 a	478.46±8.12 a	2.8	135.16	166.36	170.88
13	Heptanal-D	111-71-7	C7H14O	114.2	895.2	263.345	1.69625	Dimer	green	fatty green, herbal	[1]	Aldehydes	2060.99±21.02 a	1439.36±26.14 b	1183.32±10.16 c	2.8	736.07	514.06	422.61
14	(E)-hept-2-enal	18829-55-5	C7H12O	112.2	951.3	307.627	1.67388		green	green, vegetable	[1]	Aldehydes	72.45±12.11 a	12.38±1.09 b	11.52±1.12 b	13	5.57	0.95	0.89
15	Octanal-D	124-13-0	C8H16O	128.2	1002.9	356.43	1.82723	Dimer	aldehydic	citrus,, orange, peel green herbal	[1]	Aldehydes	30.95±3.21a	16.81±1.43 b	26.31±1.57 a	0.587	52.73	28.64	44.82
16	2-Methyl-2-pentenal	623-36-9	C6H10O	98.1	817.5	219.218	1.50381		green	green	[1]	Aldehydes	50.32±10.79 a	66.18±14.67 a	21.44±1.98 b	290	0.17	0.23	0.07
17	(E,E)-2,4-Hexadienal	142-83-6	C6H8O	96.1	905	270.598	1.454		green	sweet green, spicy, floral, citrus	[1]	Aldehydes	30.71±0.67 a	30.26±1.96 a	30.57±1.63 a	n.m.	-	-	-
18	Pentanal	110-62-3	C5H10O	86.1	689.2	161.476	1.426		fermented	fermented bready, fruity, nutty, berry	[1]	Aldehydes	794.26±9.1 a	533.95±6.88 b	294.83±18.48 c	12	66.19	44.5	24.57
19	2-methylbutanal	96-17-3	C5H10O	86.1	652.1	150.958	1.40093		cocoa	cocoa, coffee, nutty	[1]	Aldehydes	1054.31±10.59 c	1324.34±3.75 b	1409.46±7.37 a	1	1054.31	1324.34	1409.46
20	3-methylbutanal	590-86-3	C5H10O	86.1	632.4	145.698	1.40529		aldehydic	chocolate, peach	[1]	Aldehydes	641.35±17.32 c	799.48±17.65 a	758.31±5.44 b	1.1	583.05	726.8	689.37
21	Butanal	123-72-8	C4H8O	72.1	534.2	122.032	1.28431		chocolate	cocoa, green, malty bready	[1]	Aldehydes	138.05±3.61 b	187.54±6.45 a	90.04±2.43 c	2	69.03	93.77	45.02
22	(E)-2-pentenal	1576-87-0	C5H8O	84.1	742.8	183.62	1.35692		green	green, fruity, apple, orange, tomato	[1]	Aldehydes	358.48±20.63 a	119.51±3.4 b	45.07±2.07 c	980	0.37	0.12	0.05
23	Hexanal	66-25-1	C6H12O	100.2	782.6	201.971	1.56551		green	fresh green, grassy, leafy, fruity	[1]	Aldehydes	406.48±15 a	171.48±3.74 b	99.25±4.52 c	2.4	169.37	71.45	41.35
24	3-Methyl-2-butenal	107-86-8	C5H8O	84.1	767.8	194.975	1.36317		fruity	sweet fruity, nutty, almond, cherry	[1]	Aldehydes	17.1±1.39 b	20.83±0.91 a	10.83±0.68 c	n.m.	-	-	-
25	( E)-2-hexenal	6728-26-3	C6H10O	98.1	839.6	230.855	1.51702		green	leafy green, clean fruity ,herbal, spicy	[1]	Aldehydes	528.66±19.48 a	303.86±2.3 b	232.65±2.6 c	88.7	5.96	3.43	2.62
26	( E, E)-2,4-heptadienal	4313-03-5	C7H10O	110.2	1009.7	364.984	1.6202		fatty	fatty green, oily aldehydic vegetable, cinnamon	[1]	Aldehydes	46.79±3.03 a	25.38±0.82 b	22.11±1.82 b	n.m.	-	-	-
sum													8169.53	6847.06	6191.86
27	methyl-5-hepten-2-one	110-93-0	C8H14O	126.2	985.9	338.561	1.17936		citrus	citrus, green, musty lemongrass, apple	[1]	Ketones	574.66±52.45 a	595.83±2.66 a	515.69±21.34 a	68	8.45	8.76	7.58
28	2-Octanone	111-13-7	C8H16O	128.2	994.7	346.975	1.34564		earthy	earthy, weedy, natural woody, herbal	[1]	Ketones	137.66±2.8 a	35.5±3.11 c	46.18±1.96 b	50.2	2.74	0.71	0.92
29	cyclohexanone	108-94-1	C6H10O	98.1	889.9	259.725	1.15011		minty	minty	[1]	Ketones	6.22±0.78 a	5.17±0.28 a	3.63±0.1 b	280	0.02	0.02	0.01
30	2-heptanone	110-43-0	C7H14O	114.2	882	254.977	1.63628		cheesy	fruity, spicy, sweet, herbal, coconut, woody	[1]	Ketones	42.02±3.63 a	29.24±2.56 b	23.95±0.67 b	140	0.3	0.21	0.17
31	Mesityl oxide	141-79-7	C6H10O	98.1	785.5	203.379	1.44675		vegetable	earthy, vegetable	[1]	Ketones	1474.34±15.7 c	1760.47±33.1 a	1692.39±30.07 b	n.m.	-	-	-
32	3-hydroxybutan-2-one	513-86-0	C4H8O2	88.1	711.6	170.376	1.0598		buttery	weet buttery, creamy, dairy, milky	[1]	Ketones	135.62±5.89 a	132.56±7.23 a	97.38±2.84 b	14	9.69	9.47	6.96
33	2- butanone	78-93-3	C4H8O	72.1	562	128.303	1.24617		ethereal	ethereal, fruity, camphoreous	[1]	Ketones	193.09±7.32 c	323.33±7.15 b	436.46±20.31 a	35400.2	0.01	0.01	0.01
34	2-Propanone	67-64-1	C3H6O	58.1	458.2	106.392	1.11944		solvent	solvent ethereal, apple, pear	[1]	Ketones	3562.45±139.07 b	4433.75±139.19 a	3771.55±89.19 b	832	4.28	5.33	4.53
35	1-penten-3-one	1629-58-9	C5H8O	84.1	676.2	157.676	1.31052		spicy	pungent peppery, mustard, garlic, onion	[1]	Ketones	135.15±7.88 a	31.36±1.21 b	24.52±1.28 b	23	5.88	1.36	1.07
36	2-Hexanone	591-78-6	C6H12O	100.2	774.4	198.06	1.50376		fruity	fruity, fungal, meaty, buttery	[1]	Ketones	48.16±4.68 a	40.78±4.52 a	50.3±0.59 a	560	0.09	0.07	0.09
37	Methyl isobutyl ketone	108-10-1	C6H12O	100.2	739.1	181.992	1.47529		green	green, herbal, fruity, dairy, spicy	[1]	Ketones	19.43±0.79 c	25.39±0.89 b	27.86±0.57 a	240	0.08	0.11	0.12
38	3-Pentanone	96-22-0	C5H10O	86.1	690.7	162.067	1.36317		ethereal	ethereal acetone	[1]	Ketones	118.5±5.62 a	75.07±1.76 b	58.84±0.52 c	40	2.96	1.88	1.47
39	2-Pentanone	107-87-9	C5H10O	86.1	675.8	157.568	1.38453		fruity	swee,t fruity, ethereal winey, banana, woody	[1]	Ketones	38.29±2.07 a	43.02±2.99 a	40.69±2.09 a	1380	0.03	0.03	0.03
sum													6485.59	7531.47	6789.44
40	n-Hexanol-M	111-27-3	C6H14O	102.2	865.5	245.331	1.32933	Monomer	herbal	oily fruity, sweet green	[1]	Alcohols	237.01±6.82 b	258.3±4.91 a	220.83±5.31 c	5.6	42.32	46.13	39.43
41	( Z)-3-hexen-1-ol	928-96-1	C6H12O	100.2	848.7	235.854	1.2385		green	fresh green grassy, foliage, vegetable, herbal, oily	[1]	Alcohols	261.83±3.48 a	230.56±2.08 b	241.23±9.09 b	3.9	67.14	59.12	61.85
42	n-Hexanol-D	111-27-3	C6H14O	102.2	864.8	244.891	1.64304	Dimer	herbal	oily fruity, alcoholic sweet green	[1]	Alcohols	42.67±3.13 a	43.17±0.99 a	36.32±1.52 b	5.6	7.62	7.71	6.49
43	2-Butoxyethanol	111-76-2	C6H14O2	118.2	893.7	262.233	1.20328		unknown	n.f.	[1]	Alcohols	26.08±1.34 b	31.08±2.18 a	21.41±1.27 c	880	0.03	0.04	0.02
45	oct-1-en-3-ol	3391-86-4	C8H16O	128.2	976.7	330.091	1.59872		earthy	mushroom, earthy, green, oily, fungal, raw chicken	[1]	Alcohols	49.78±2.17 a	32.52±2.42 b	26.14±2 c	1.5	33.19	21.68	17.43
46	pentan-1-ol-M	71-41-0	C5H12O	88.1	756.9	189.942	1.25715	Monomer	fermented	fermented bready, yeasty fusel winey	[1]	Alcohols	345.39±5.01 a	360.08±6.93 a	362.34±9.78 a	150.2	2.3	2.4	2.41
47	pentan-1-ol-D	71-41-0	C5H12O	88.1	758.5	190.649	1.5166	Dimer	fermented	fermented bready, yeasty fusel winey	[1]	Alcohols	234.14±7.85 a	249.22±9.82 a	249.04±8.21 a	150.2	1.56	1.66	1.66
48	pent-1-en-3-ol	616-25-1	C5H10O	86.1	672	156.471	1.34408		green	horseradish, green radish, chrysanthemum, vegetable, tropical fruity	[1]	Alcohols	61.69±2.54 a	42.38±1.5 b	29.41±0.92 c	358.1	0.17	0.12	0.08
49	3-pentanol	584-02-1	C5H12O	88.1	713.6	171.181	1.41683		herbal	sweet, herbal, oily, nutty	[1]	Alcohols	27.25±2.98 b	39.07±0.25 b	104.47±9.51 a	4125	0.01	0.01	0.03
sum													1285.84	1286.38	1291.19
50	butyl propanoate	590-01-2	C7H14O2	130.2	902.8	268.945	1.28807		fruity	sweet estery banana, ripe tutti frutti cherry rummy	[1]	Esters	29.64±2.16 a	6.86±0.47 b	6.62±0.59 b	200	0.15	0.03	0.03
51	2-Methylbutanol acetate	624-41-9	C7H14O2	130.2	871.1	248.517	1.71135		fruity	overripe fruit, sweet banana, fruity	[1]	Esters	129.49±1.67 a	12.9±1.67 b	9.13±1.79 b	5	25.9	2.58	1.83
52	Hexyl formate	629-33-4	C7H14O2	130.2	918	280.49	1.68089		fruity	apple, plum, banana, sweet	[1]	Esters	13.72±3.18 a	10.5±1.67 a	8.5±0.56 a	n.m.	-	-	-
53	3-Methyl-2-buten-1-yl acetate-M	1191-16-8	C7H12O2	128.2	924.6	285.685	1.23402	Monomer	fruity	sweet fresh banana, fruity, jasmin, ripe heliotrope, balsamic	[1]	Esters	30.62±2.92 a	24.02±1.27 b	23.45±0.69 b	n.m.	-	-	-
54	2-methylpropyl butanoate	539-90-2	C8H16O2	144.2	948.2	304.994	1.33124		fruity	sweet fruity, pineapple, tutti frutti rummy cherry, apple, fruit overripe fruit bubble gum	[1]	Esters	18.95±1.81 b	23.76±2.12 a	23.25±0.49 a	n.m.	-	-	-
55	Propyl isovalerate	557-00-6	C8H16O2	144.2	941	298.986	1.34239		fruity	bitter sweet apple fruity	[1]	Esters	14.05±0.1 a	10.53±1.12 b	8.33±0.36 c	8.7	1.61	1.21	0.96
56	3-Methyl-2-buten-1-yl acetate-D	1191-16-8	C7H12O2	128.2	925	286.021	1.65099	Dimer	fruity	sweet fresh banana, fruity, jasmin, ripe heliotrope, balsamic	[1]	Esters	8.67±1.54 a	7.69±1.46 a	6.85±0.2 a	n.m.	-	-	-
57	n-Propyl acetate	109-60-4	C5H10O2	102.1	702.1	166.533	1.4805		fruity	celery, fruity, raspberry, pear	[1]	Esters	15.75±1.47 b	165.4±25.41 a	11.68±1.08 b	2000	0.01	0.08	0.01
58	Ethyl Acetate	141-78-6	C4H8O2	88.1	592.6	135.585	1.33881		ethereal	Etherial, fruity, sweet, grape and rum-like	[1]	Esters	272.26±14.1 b	479.46±38.16 a	461.4±21.96 a	5	54.45	95.89	92.28
59	methyl acetate	79-20-9	C3H6O2	74.1	511.7	117.178	1.19603		ethereal	ethereal sweet, fruity	[1]	Esters	1624.48±44.99 b	1601.28±39.74 b	2140.71±19.06 a	1500	1.08	1.07	1.43
sum													2157.63	2342.4	2699.92
60	2-pentyl furan	3777-69-3	C9H14O	138.2	988.9	341.372	1.25656		fruity	Fruity, green, earthy beany with vegetable like nuances	[1]	Furans	110.41±4.61 a	79.86±2.63 b	67.17±5.23 c	5.8	19.04	13.77	11.58
61	Furfural	98-01-1	C5H4O2	96.1	821.3	221.204	1.33463		bready	sweet woody, almond, bread, baked	[1]	Furans	54.44±4.37 b	93.91±5.59 a	32.6±2.47 c	9562	0.01	0.01	0
62	2-n-Butylfuran	4466-24-4	C8H12O	124.2	881.4	254.618	1.17896		spicy	fruity, winey, sweet, spicy	[1]	Furans	29.16±0.93 a	16.89±0.38 b	15.1±0.37 c	5	5.83	3.38	3.02
63	2-Acetylfuran	1192-62-7	C6H6O2	110.1	906.1	271.36	1.11851		balsamic	sweet balsamic, almond, cocoa, caramellic, coffee	[1]	Furans	28.56±1.01 b	32.85±1.09 a	19.27±0.39 c	15025.2	0	0	0
64	Furan, 2-methoxy-	25414-22-6	C5H6O2	98.1	728.2	177.285	1.33588		unknown	n.f.	[1]	Furans	194.37±18.4 a	230±9.61 a	219.35±22.85 a	n.m.	-	-	-
65	2,5-Dimethylfuran	625-86-5	C6H8O	96.1	704.1	167.338	1.03215		meaty	meaty, gravy roasted beef, juice, bacon	[1]	Furans	13.37±0.66 b	11.44±0.73 b	34.48±1.87 a	n.m.	-	-	-
sum													430.31	464.95	387.97
66	Methyl Salicylate	119-36-8	C8H8O3	152.1	1191.8	684.272	1.19945		minty	wintergreen, minty	[1]	Aromatics	153.73±16.64 b	212.67±6.39 a	164.25±7.62 b	40	3.84	5.32	4.11
67	Benzaldehyde	100-52-7	C7H6O	106.1	956.6	312.134	1.47209		fruity	sharp swee,t bitter almond, cherry	[1]	Aromatics	192.81±1.7 b	347.48±10.71 a	340.83±11.66 a	750.89	0.26	0.46	0.45
68	benzene acetaldehyde	122-78-1	C8H8O	120.2	1040	405.255	1.53789		green	green sweet floral, hyacinth clover honey, cocoa	[1]	Aromatics	57.75±4.26 b	47.68±3.28 b	86.12±12.54 a	6.3	9.17	7.57	13.67
													404.29	607.83	591.2
69	3-methylthiopropanal	3268-49-3	C4H8OS	104.2	901.2	267.732	1.08773		vegetable	musty potato, tomato, earthy, vegetabl,e creamy	[1]	Sulfur-containing Compounds	3.84±0.73 a	4.18±0.45 a	2.65±0.49 b	0.45	8.53	9.29	5.89
70	4,5-dihydro-3(2H)-thiophenone	1003-04-9	C4H6OS	102.2	937.8	296.332	1.17759		alliaceous	garlic meaty, green vegetabl,e clam buttery	[1]	Sulfur-containing Compounds	45.02±4.25 a	16.57±0.75 b	13.17±1.37 b	n.m.	-	-	-
71	Ethylsulfide	352-93-2	C4H10S	90.2	693	162.956	1.0471		coffee, meat	coffee, meat	[2]	Sulfur-containing Compounds	17.11±1.23 b	17.81±1.18 b	25.07±1.61 a	4.8	3.56	3.71	5.22
sum													65.97	38.56	40.89
72	2-Ethyl-3,5-dimethylpyrazine	13925-07-0	C8H12N2	136.2	1070.9	450.872	1.74605		nutty	peanut, nutty, caramellic coffee,cocoa roasted	[1]	Pyrazines	56.61±4.74 a	57.78±8 a	53.96±2.78 a	0.04	1415.25	1444.5	1349
73	2-Ethyl-6-methylpyrazine	13925-03-6	C7H10N2	122.2	998.6	351.259	1.20598		potato	roasted potato	[1]	Pyrazines	30.19±3.38 a	9.41±0.61 b	6.85±0.15 b	40	0.75	0.24	0.17
74	2,6-Dimethylpyrazine	108-50-9	C6H8N2	108.1	912.8	276.482	1.13495		chocolate	cocoa, nutty, roasted meaty, beefy, brown coffee, buttermilk	[1]	Pyrazines	8.32±0.72 a	8.02±0.25 a	6.49±0.33 b	718	0.01	0.01	0.01
sum													95.12	75.21	67.3
75	Hexanoic acid	142-62-1	C6H12O2	116.2	1008.5	363.442	1.29794		fatty	sour, fatty sweaty cheesy	[1]	Acids	47.3±0.49 a	28.68±2.82 b	27.97±1.9 b	890	0.05	0.03	0.03
76	pentanoic acid	109-52-4	C5H10O2	102.1	904.6	270.248	1.22719		cheesy	acidic sharp, cheesy, sour milky, tobacco, fruity	[1]	Acids	40.66±1.92 a	36.58±1.63 b	41.41±1.33 a	11000	0	0	0
sum													87.96	65.26	69.38
77	2-acetyl-1-pyrroline	85213-22-5	C6H9NO	111.1	928	288.386	1.12813		popcorn	popcorn, toasted grain, malty	[1]	Other Heterocyclics	6.88±1 b	7.93±0.38 b	19.57±1.65 a	0.12	57.33	66.08	163.08
sum													6.88	7.93	19.57
78	1	unidentified	*	0	1131.3	555.389	1.38015		-	-	-	Unknown	35.67±3.36 a	31.76±3.14 a	33.98±0.6 a	-	-	-	-
79	2	unidentified	*	0	1047.1	415.296	1.17766		-	-	-	Unknown	151.23±4.5 b	244.51±13.37 a	104.84±6.31 c	-	-	-	-
80	3	unidentified	*	0	980	333.108	1.38438		-	-	-	Unknown	49.18±4.48 b	149.73±8.69 a	29.99±1.41 c	-	-	-	-
81	4	unidentified	*	0	971.7	325.525	1.10944		-	-	-	Unknown	74.27±3.37 a	27.78±3.63 b	24±2.49 b	-	-	-	-
82	5	unidentified	*	0	1045.6	413.144	1.62686		-	-	-	Unknown	28.19±1.96 b	39.66±3.11 a	19.16±0.79 c	-	-	-	-
83	6	unidentified	*	0	908.7	273.394	1.66599		-	-	-	Unknown	21.88±2.34 a	14.03±1.08 b	11.2±0.09 b	-	-	-	-
84	7	unidentified	*	0	950	306.466	1.72384		-	-	-	Unknown	12.59±1.22 a	11.28±0.48 a	10.68±1.19 a	-	-	-	-
85	8	unidentified	*	0	1043.6	410.236	1.70214		-	-	-	Unknown	24.47±1.32 a	24.39±1.3 a	27.42±4.79 a	-	-	-	-
													397.48	543.14	261.27
Total													20999.9	22025	20389.8
Note: RI, Retention index obtained using N-alkane calculations; Rt and Dt represent retention time and migration time, respectively. ‘n.f.’, A description of the aroma compound was not found in the literature. ‘n.m.’, Odor threshold in water of the aroma compound was not mentioned in the literature. Statistical Analysis: One-way analysis of variance (ANOVA) was performed to evaluate the differenc…
Reference:
[1] The Good Scents Company Information System: http://www.thegoodscentscompany.com/search2.html
[2] Flavor Ingredient Library: https://www.femaflavor.org/flavor-library
[3] Gemert, L. J. V. (2011). Compilations of odour threshold values in air, water and other media.

## Sheet: Table S6
Table S6: PLS-DA VIP matrix for discriminant VOCs
ID	VIP
2-Methylbutanol acetate	2.40589
(E)-2-pentenal	2.21127
(E)-hept-2-enal	1.94679
1-penten-3-one	1.93145
Hexanal	1.8163
2-Ethyl-6-methylpyrazine	1.81506
butyl propanoate	1.76118
3-pentanol	1.74724
4,5-dihydro-3(2H)-thiophenone	1.64576
4	1.55654
Pentanal	1.52444
2-acetyl-1-pyrroline	1.50555
2-Octanone	1.40624
( E)-2-hexenal	1.37705
2- butanone	1.37583
2,5-Dimethylfuran	1.34116
pent-1-en-3-ol	1.31835
( E, E)-2,4-heptadienal	1.28108
3-Pentanone	1.27192
6	1.21963
oct-1-en-3-ol	1.20643
2-n-Butylfuran	1.20356
2-Methyl-2-pentenal	1.16747
Heptanal-D	1.13606
2-heptanone	1.11423
Propyl isovalerate	1.0881
cyclohexanone	1.07554
Benzaldehyde	1.07027
2-pentyl furan	1.0606
Hexanoic acid	1.03103
Ethyl Acetate	1.01066
Linalool	0.926212
Hexyl formate	0.90114
Methyl isobutyl ketone	0.896608
Ethylsulfide	0.879903
3-Methyl-2-butenal	0.856876
( E)-2-octenal	0.848528
3-hydroxybutan-2-one	0.823797
2-Acetylfuran	0.820715
2-methylbutanal	0.807148
Furfural	0.794527
Butanal	0.784044
benzene acetaldehyde	0.763077
methyl acetate	0.742496
3-methylthiopropanal	0.719202
Heptanal-M	0.708908
5	0.706756
beta-Ocimene	0.699748
3-Methyl-2-buten-1-yl acetate-M	0.699503
2,6-Dimethylpyrazine	0.686169
3	0.659905
2	0.646057
2-methylpropyl butanoate	0.573841
3-methylbutanal	0.536474
n-Hexanol-D	0.512633
3-Methyl-2-buten-1-yl acetate-D	0.508256
2-Butoxyethanol	0.494008
n-Propyl acetate	0.491092
Mesityl oxide	0.489258
7	0.487243
cis-Linalool Oxide	0.454517
methyl-5-hepten-2-one	0.361157
Furan, 2-methoxy-	0.36035
Octanal-D	0.350784
( Z)-3-hexen-1-ol	0.341676
alpha-Phellandrene	0.324182
Nerol	0.303147
Octanal-M	0.294934
8	0.289848
pentan-1-ol-D	0.282203
n-Hexanol-M	0.276573
pentan-1-ol-M	0.271386
beta-Pinene	0.269754
1.8-Cineole	0.231317
Nonanal-M	0.22397
2-Pentanone	0.223532
Methyl Salicylate	0.209195
2-Propanone	0.20476
Nonanal-D	0.200913
trans-linalool oxide	0.190389
2-Hexanone	0.173595
1	0.154884
2-Ethyl-3,5-dimethylpyrazine	0.141619
pentanoic acid	0.105173
(E,E)-2,4-Hexadienal	0.0279058

## Sheet: Table S7
Table S7. Pearson correlation analysis between aroma-active VOCs and E-nose/E-tongue sensor responses
metabolites/sensors1	metabolites/sensors2	correlation	pvalue
Linalool	Linalool	1	0
trans-linalool oxide	Linalool	-0.654022	0.0560199
Nonanal-M	Linalool	-0.873591	0.00208515
Nonanal-D	Linalool	-0.797901	0.00996427
( E)-2-octenal	Linalool	-0.967893	1.89241e-05
Octanal-M	Linalool	-0.389287	0.300398
Heptanal-M	Linalool	0.890605	0.0012791
Heptanal-D	Linalool	-0.82286	0.00644739
(E)-hept-2-enal	Linalool	-0.922848	0.000389232
Octanal-D	Linalool	-0.844988	0.00413503
Pentanal	Linalool	-0.685865	0.0413809
2-methylbutanal	Linalool	0.853771	0.00340208
3-methylbutanal	Linalool	0.96658	2.17452e-05
Butanal	Linalool	0.31045	0.416174
Hexanal	Linalool	-0.853412	0.0034301
( E)-2-hexenal	Linalool	-0.849932	0.0037104
methyl-5-hepten-2-one	Linalool	0.0425576	0.913433
2-Octanone	Linalool	-0.970032	1.48985e-05
3-hydroxybutan-2-one	Linalool	-0.256683	0.504955
2-Propanone	Linalool	0.826846	0.00597834
1-penten-3-one	Linalool	-0.928584	0.000298733
3-Pentanone	Linalool	-0.82883	0.00575384
n-Hexanol-M	Linalool	0.350688	0.354809
( Z)-3-hexen-1-ol	Linalool	-0.91844	0.000470712
n-Hexanol-D	Linalool	-0.133095	0.732832
1.8-Cineole	Linalool	-0.0494301	0.899507
oct-1-en-3-ol	Linalool	-0.811894	0.00786564
pentan-1-ol-M	Linalool	0.619947	0.0749247
pentan-1-ol-D	Linalool	0.595545	0.0906277
2-Methylbutanol acetate	Linalool	-0.939212	0.000171774
Propyl isovalerate	Linalool	-0.743024	0.0217957
Ethyl Acetate	Linalool	0.926823	0.000324736
methyl acetate	Linalool	0.165008	0.671383
2-pentyl furan	Linalool	-0.798696	0.00983598
2-n-Butylfuran	Linalool	-0.901888	0.000883883
Methyl Salicylate	Linalool	0.781393	0.0128904
benzene acetaldehyde	Linalool	-0.0490054	0.900367
3-methylthiopropanal	Linalool	-0.0240144	0.951102
Ethylsulfide	Linalool	0.282062	0.462134
2-Ethyl-3,5-dimethylpyrazine	Linalool	0.0563877	0.885432
2-acetyl-1-pyrroline	Linalool	0.279979	0.465587
W1C	Linalool	0.398409	0.288205
W5S	Linalool	-0.775796	0.014
W3C	Linalool	0.576083	0.104491
W6S	Linalool	-0.487298	0.183343
W5C	Linalool	0.377209	0.316939
W1S	Linalool	0.295839	0.439564
W1W	Linalool	-0.305478	0.424069
W2S	Linalool	0.369209	0.32814
W2W	Linalool	-0.970946	1.33796e-05
W3S	Linalool	0.88243	0.00163254
Sourness	Linalool	0.0328079	0.933224
Bitterness	Linalool	-0.141393	0.716712
Astringency	Linalool	0.338069	0.373558
Aftertaste-B	Linalool	-0.204796	0.597101
Aftertaste-A	Linalool	0.21519	0.578185
Umami	Linalool	-0.127347	0.744051
Richness	Linalool	0.20326	0.599915
Saltiness	Linalool	-0.00556881	0.988656
Linalool	trans-linalool oxide	-0.654022	0.0560199
trans-linalool oxide	trans-linalool oxide	1	0
Nonanal-M	trans-linalool oxide	0.500606	0.16987
Nonanal-D	trans-linalool oxide	0.518188	0.152968
( E)-2-octenal	trans-linalool oxide	0.612351	0.0796155
Octanal-M	trans-linalool oxide	0.603063	0.0855929
Heptanal-M	trans-linalool oxide	-0.513006	0.157843
Heptanal-D	trans-linalool oxide	0.377949	0.315912
(E)-hept-2-enal	trans-linalool oxide	0.556635	0.119556
Octanal-D	trans-linalool oxide	0.704801	0.0339825
Pentanal	trans-linalool oxide	0.235446	0.541962
2-methylbutanal	trans-linalool oxide	-0.421563	0.258432
3-methylbutanal	trans-linalool oxide	-0.697125	0.0368681
Butanal	trans-linalool oxide	-0.488229	0.182381
Hexanal	trans-linalool oxide	0.403549	0.28145
( E)-2-hexenal	trans-linalool oxide	0.428147	0.250278
methyl-5-hepten-2-one	trans-linalool oxide	-0.283799	0.459261
2-Octanone	trans-linalool oxide	0.614667	0.0781667
3-hydroxybutan-2-one	trans-linalool oxide	-0.0739682	0.849999
2-Propanone	trans-linalool oxide	-0.739632	0.0227366
1-penten-3-one	trans-linalool oxide	0.532896	0.139613
3-Pentanone	trans-linalool oxide	0.422537	0.257217
n-Hexanol-M	trans-linalool oxide	-0.485797	0.184899
( Z)-3-hexen-1-ol	trans-linalool oxide	0.598023	0.0889486
n-Hexanol-D	trans-linalool oxide	-0.168168	0.665383
1.8-Cineole	trans-linalool oxide	0.622558	0.073353
oct-1-en-3-ol	trans-linalool oxide	0.342529	0.36688
pentan-1-ol-M	trans-linalool oxide	-0.341307	0.368704
pentan-1-ol-D	trans-linalool oxide	-0.283604	0.459584
2-Methylbutanol acetate	trans-linalool oxide	0.549841	0.125109
Propyl isovalerate	trans-linalool oxide	0.15888	0.683063
Ethyl Acetate	trans-linalool oxide	-0.610675	0.0806746
methyl acetate	trans-linalool oxide	0.181397	0.640445
2-pentyl furan	trans-linalool oxide	0.34238	0.367101
2-n-Butylfuran	trans-linalool oxide	0.499988	0.170482
Methyl Salicylate	trans-linalool oxide	-0.646101	0.0601083
benzene acetaldehyde	trans-linalool oxide	0.341426	0.368526
3-methylthiopropanal	trans-linalool oxide	-0.163984	0.67333
Ethylsulfide	trans-linalool oxide	0.0666959	0.864631
2-Ethyl-3,5-dimethylpyrazine	trans-linalool oxide	0.174599	0.653222
2-acetyl-1-pyrroline	trans-linalool oxide	0.0690578	0.859875
W1C	trans-linalool oxide	0.0407515	0.917096
W5S	trans-linalool oxide	0.322447	0.397402
W3C	trans-linalool oxide	-0.409057	0.274302
W6S	trans-linalool oxide	0.00392149	0.992011
W5C	trans-linalool oxide	0.0481255	0.902149
W1S	trans-linalool oxide	0.0852632	0.827352
W1W	trans-linalool oxide	0.49984	0.17063
W2S	trans-linalool oxide	0.0392144	0.920215
W2W	trans-linalool oxide	0.595273	0.0908136
W3S	trans-linalool oxide	-0.566241	0.111963
Sourness	trans-linalool oxide	-0.336643	0.375705
Bitterness	trans-linalool oxide	-0.21097	0.585838
Astringency	trans-linalool oxide	-0.523818	0.147772
Aftertaste-B	trans-linalool oxide	-0.164109	0.673093
Aftertaste-A	trans-linalool oxide	0.149647	0.700775
Umami	trans-linalool oxide	0.404687	0.279964
Richness	trans-linalool oxide	0.146981	0.705911
Saltiness	trans-linalool oxide	0.305327	0.42431
Linalool	Nonanal-M	-0.873591	0.00208515
trans-linalool oxide	Nonanal-M	0.500606	0.16987
Nonanal-M	Nonanal-M	1	0
Nonanal-D	Nonanal-M	0.901244	0.000903762
( E)-2-octenal	Nonanal-M	0.840817	0.00451832
Octanal-M	Nonanal-M	0.539639	0.133728
Heptanal-M	Nonanal-M	-0.627405	0.0704907
Heptanal-D	Nonanal-M	0.596087	0.0902591
(E)-hept-2-enal	Nonanal-M	0.739046	0.0229017
Octanal-D	Nonanal-M	0.772308	0.0147229
Pentanal	Nonanal-M	0.426303	0.252548
2-methylbutanal	Nonanal-M	-0.619911	0.0749464
3-methylbutanal	Nonanal-M	-0.761863	0.0170357
Butanal	Nonanal-M	-0.477571	0.193561
Hexanal	Nonanal-M	0.61471	0.0781396
( E)-2-hexenal	Nonanal-M	0.615495	0.0776527
methyl-5-hepten-2-one	Nonanal-M	-0.230541	0.550652
2-Octanone	Nonanal-M	0.776685	0.0138195
3-hydroxybutan-2-one	Nonanal-M	-0.100673	0.796635
2-Propanone	Nonanal-M	-0.719808	0.0287743
1-penten-3-one	Nonanal-M	0.717918	0.0293993
3-Pentanone	Nonanal-M	0.583714	0.0989121
n-Hexanol-M	Nonanal-M	-0.390546	0.2987
( Z)-3-hexen-1-ol	Nonanal-M	0.789563	0.0113789
n-Hexanol-D	Nonanal-M	0.0133759	0.972755
1.8-Cineole	Nonanal-M	0.0192848	0.960725
oct-1-en-3-ol	Nonanal-M	0.592982	0.0923848
pentan-1-ol-M	Nonanal-M	-0.310219	0.416539
pentan-1-ol-D	Nonanal-M	-0.305344	0.424283
2-Methylbutanol acetate	Nonanal-M	0.725507	0.0269427
Propyl isovalerate	Nonanal-M	0.591325	0.0935317
Ethyl Acetate	Nonanal-M	-0.706683	0.0332982
methyl acetate	Nonanal-M	0.128727	0.741353
2-pentyl furan	Nonanal-M	0.594589	0.091281
2-n-Butylfuran	Nonanal-M	0.670206	0.0482259
Methyl Salicylate	Nonanal-M	-0.845382	0.00410008
benzene acetaldehyde	Nonanal-M	0.264199	0.492111
3-methylthiopropanal	Nonanal-M	-0.140005	0.719403
Ethylsulfide	Nonanal-M	-0.0579734	0.882228
2-Ethyl-3,5-dimethylpyrazine	Nonanal-M	-0.260983	0.49759
2-acetyl-1-pyrroline	Nonanal-M	-0.0420011	0.914562
W1C	Nonanal-M	-0.134974	0.729174
W5S	Nonanal-M	0.521275	0.150105
W3C	Nonanal-M	-0.342498	0.366926
W6S	Nonanal-M	0.205143	0.596466
W5C	Nonanal-M	-0.113973	0.770315
W1S	Nonanal-M	-0.0372691	0.924164
W1W	Nonanal-M	0.468349	0.203536
W2S	Nonanal-M	-0.111182	0.775822
W2W	Nonanal-M	0.78452	0.0122969
W3S	Nonanal-M	-0.718637	0.0291605
Sourness	Nonanal-M	-0.251586	0.513743
Bitterness	Nonanal-M	-0.103942	0.790148
Astringency	Nonanal-M	-0.500102	0.17037
Aftertaste-B	Nonanal-M	-0.050501	0.897339
Aftertaste-A	Nonanal-M	0.0387448	0.921169
Umami	Nonanal-M	0.336597	0.375775
Richness	Nonanal-M	0.0617647	0.874573
Saltiness	Nonanal-M	0.234353	0.543894
Linalool	Nonanal-D	-0.797901	0.00996427
trans-linalool oxide	Nonanal-D	0.518188	0.152968
Nonanal-M	Nonanal-D	0.901244	0.000903762
Nonanal-D	Nonanal-D	1	0
( E)-2-octenal	Nonanal-D	0.83986	0.00460957
Octanal-M	Nonanal-D	0.649988	0.0580792
Heptanal-M	Nonanal-D	-0.542133	0.13159
Heptanal-D	Nonanal-D	0.468568	0.203296
(E)-hept-2-enal	Nonanal-D	0.679411	0.0441211
Octanal-D	Nonanal-D	0.914099	0.00056194
Pentanal	Nonanal-D	0.276091	0.472065
2-methylbutanal	Nonanal-D	-0.503671	0.16685
3-methylbutanal	Nonanal-D	-0.767937	0.0156634
Butanal	Nonanal-D	-0.610366	0.0808705
Hexanal	Nonanal-D	0.516119	0.154904
( E)-2-hexenal	Nonanal-D	0.517102	0.153982
methyl-5-hepten-2-one	Nonanal-D	-0.134039	0.730993
2-Octanone	Nonanal-D	0.689673	0.0398169
3-hydroxybutan-2-one	Nonanal-D	-0.174288	0.65381
2-Propanone	Nonanal-D	-0.680867	0.0434929
1-penten-3-one	Nonanal-D	0.628039	0.0701215
3-Pentanone	Nonanal-D	0.485364	0.18535
n-Hexanol-M	Nonanal-D	-0.480571	0.190376
( Z)-3-hexen-1-ol	Nonanal-D	0.671252	0.0477478
n-Hexanol-D	Nonanal-D	-0.0378059	0.923074
1.8-Cineole	Nonanal-D	0.103038	0.79194
oct-1-en-3-ol	Nonanal-D	0.494634	0.175843
pentan-1-ol-M	Nonanal-D	-0.419203	0.261389
pentan-1-ol-D	Nonanal-D	-0.174807	0.65283
2-Methylbutanol acetate	Nonanal-D	0.627455	0.0704615
Propyl isovalerate	Nonanal-D	0.418762	0.261943
Ethyl Acetate	Nonanal-D	-0.689139	0.0400342
methyl acetate	Nonanal-D	0.268476	0.48486
2-pentyl furan	Nonanal-D	0.532331	0.140113
2-n-Butylfuran	Nonanal-D	0.58453	0.0983264
Methyl Salicylate	Nonanal-D	-0.742404	0.0219657
benzene acetaldehyde	Nonanal-D	0.352918	0.351544
3-methylthiopropanal	Nonanal-D	-0.440863	0.234924
Ethylsulfide	Nonanal-D	0.203738	0.599038
2-Ethyl-3,5-dimethylpyrazine	Nonanal-D	-0.260631	0.498191
2-acetyl-1-pyrroline	Nonanal-D	0.156142	0.688303
W1C	Nonanal-D	0.0245176	0.950078
W5S	Nonanal-D	0.404978	0.279586
W3C	Nonanal-D	-0.21923	0.570891
W6S	Nonanal-D	0.0579028	0.88237
W5C	Nonanal-D	0.0489828	0.900412
W1S	Nonanal-D	0.121411	0.755682
W1W	Nonanal-D	0.638733	0.0640759
W2S	Nonanal-D	0.0618306	0.87444
W2W	Nonanal-D	0.731421	0.0251243
W3S	Nonanal-D	-0.522279	0.149182
Sourness	Nonanal-D	-0.381306	0.311277
Bitterness	Nonanal-D	-0.242588	0.529402
Astringency	Nonanal-D	-0.604305	0.0847779
Aftertaste-B	Nonanal-D	-0.19634	0.612646
Aftertaste-A	Nonanal-D	0.183035	0.637377
Umami	Nonanal-D	0.452909	0.220864
Richness	Nonanal-D	0.202503	0.601303
Saltiness	Nonanal-D	0.36511	0.333954
Linalool	( E)-2-octenal	-0.967893	1.89241e-05
trans-linalool oxide	( E)-2-octenal	0.612351	0.0796155
Nonanal-M	( E)-2-octenal	0.840817	0.00451832
Nonanal-D	( E)-2-octenal	0.83986	0.00460957
( E)-2-octenal	( E)-2-octenal	1	0
Octanal-M	( E)-2-octenal	0.347636	0.359301
Heptanal-M	( E)-2-octenal	-0.89476	0.00112171
Heptanal-D	( E)-2-octenal	0.819766	0.00682817
(E)-hept-2-enal	( E)-2-octenal	0.949086	9.32749e-05
Octanal-D	( E)-2-octenal	0.88726	0.00141653
Pentanal	( E)-2-octenal	0.681089	0.0433978
2-methylbutanal	( E)-2-octenal	-0.849237	0.00376819
3-methylbutanal	( E)-2-octenal	-0.965785	2.35918e-05
Butanal	( E)-2-octenal	-0.267642	0.486271
Hexanal	( E)-2-octenal	0.857705	0.00310483
( E)-2-hexenal	( E)-2-octenal	0.861036	0.00286757
methyl-5-hepten-2-one	( E)-2-octenal	0.104588	0.788867
2-Octanone	( E)-2-octenal	0.942735	0.000139866
3-hydroxybutan-2-one	( E)-2-octenal	0.296561	0.438395
2-Propanone	( E)-2-octenal	-0.733144	0.0246103
1-penten-3-one	( E)-2-octenal	0.92905	0.000292091
3-Pentanone	( E)-2-octenal	0.846672	0.00398688
n-Hexanol-M	( E)-2-octenal	-0.267873	0.485881
( Z)-3-hexen-1-ol	( E)-2-octenal	0.823557	0.0063636
n-Hexanol-D	( E)-2-octenal	0.232633	0.54694
1.8-Cineole	( E)-2-octenal	-0.0153057	0.968826
oct-1-en-3-ol	( E)-2-octenal	0.805426	0.0087941
pentan-1-ol-M	( E)-2-octenal	-0.715827	0.0301013
pentan-1-ol-D	( E)-2-octenal	-0.548303	0.126386
2-Methylbutanol acetate	( E)-2-octenal	0.92322	0.00038285
Propyl isovalerate	( E)-2-octenal	0.749088	0.0201782
Ethyl Acetate	( E)-2-octenal	-0.910538	0.000645468
methyl acetate	( E)-2-octenal	-0.177499	0.647761
2-pentyl furan	( E)-2-octenal	0.844049	0.00421934
2-n-Butylfuran	( E)-2-octenal	0.910954	0.000635299
Methyl Salicylate	( E)-2-octenal	-0.691473	0.0390913
benzene acetaldehyde	( E)-2-octenal	0.00162449	0.996691
3-methylthiopropanal	( E)-2-octenal	-0.0379754	0.92273
Ethylsulfide	( E)-2-octenal	-0.2448	0.525536
2-Ethyl-3,5-dimethylpyrazine	( E)-2-octenal	-0.151977	0.696293
2-acetyl-1-pyrroline	( E)-2-octenal	-0.271922	0.479052
W1C	( E)-2-octenal	-0.404747	0.279886
W5S	( E)-2-octenal	0.781498	0.01287
W3C	( E)-2-octenal	-0.556328	0.119805
W6S	( E)-2-octenal	0.483821	0.18696
W5C	( E)-2-octenal	-0.382262	0.309964
W1S	( E)-2-octenal	-0.308527	0.419221
W1W	( E)-2-octenal	0.316327	0.406929
W2S	( E)-2-octenal	-0.380101	0.312937
W2W	( E)-2-octenal	0.970543	1.40344e-05
W3S	( E)-2-octenal	-0.789752	0.0113454
Sourness	( E)-2-octenal	0.00433895	0.991161
Bitterness	( E)-2-octenal	0.172484	0.657215
Astringency	( E)-2-octenal	-0.29709	0.437539
Aftertaste-B	( E)-2-octenal	0.230532	0.550669
Aftertaste-A	( E)-2-octenal	-0.242065	0.530318
Umami	( E)-2-octenal	0.0857696	0.826339
Richness	( E)-2-octenal	-0.228165	0.554882
Saltiness	( E)-2-octenal	-0.0295557	0.939833
Linalool	Octanal-M	-0.389287	0.300398
trans-linalool oxide	Octanal-M	0.603063	0.0855929
Nonanal-M	Octanal-M	0.539639	0.133728
Nonanal-D	Octanal-M	0.649988	0.0580792
( E)-2-octenal	Octanal-M	0.347636	0.359301
Octanal-M	Octanal-M	1	0
Heptanal-M	Octanal-M	0.0315774	0.935725
Heptanal-D	Octanal-M	-0.190706	0.62308
(E)-hept-2-enal	Octanal-M	0.0925594	0.81278
Octanal-D	Octanal-M	0.681347	0.0432873
Pentanal	Octanal-M	-0.389695	0.299847
2-methylbutanal	Octanal-M	0.132184	0.734607
3-methylbutanal	Octanal-M	-0.344255	0.36431
Butanal	Octanal-M	-0.983484	1.8758e-06
Hexanal	Octanal-M	-0.129433	0.739975
( E)-2-hexenal	Octanal-M	-0.130863	0.737184
methyl-5-hepten-2-one	Octanal-M	-0.634967	0.0661661
2-Octanone	Octanal-M	0.186808	0.630333
3-hydroxybutan-2-one	Octanal-M	-0.726647	0.0265855
2-Propanone	Octanal-M	-0.726215	0.0267206
1-penten-3-one	Octanal-M	0.0437783	0.910958
3-Pentanone	Octanal-M	-0.160094	0.680746
n-Hexanol-M	Octanal-M	-0.908993	0.000684271
( Z)-3-hexen-1-ol	Octanal-M	0.396325	0.290968
n-Hexanol-D	Octanal-M	-0.652545	0.0567686
1.8-Cineole	Octanal-M	0.599411	0.0880164
oct-1-en-3-ol	Octanal-M	-0.161601	0.67787
pentan-1-ol-M	Octanal-M	0.056194	0.885823
pentan-1-ol-D	Octanal-M	0.0200993	0.959068
2-Methylbutanol acetate	Octanal-M	0.0673717	0.86327
Propyl isovalerate	Octanal-M	-0.298943	0.434547
Ethyl Acetate	Octanal-M	-0.184427	0.634776
methyl acetate	Octanal-M	0.828074	0.00583871
2-pentyl furan	Octanal-M	-0.189318	0.625659
2-n-Butylfuran	Octanal-M	-0.0196673	0.959947
Methyl Salicylate	Octanal-M	-0.72273	0.0278254
benzene acetaldehyde	Octanal-M	0.87078	0.00224559
3-methylthiopropanal	Octanal-M	-0.697673	0.0366573
Ethylsulfide	Octanal-M	0.704627	0.0340463
2-Ethyl-3,5-dimethylpyrazine	Octanal-M	-0.237799	0.537812
2-acetyl-1-pyrroline	Octanal-M	0.738595	0.0230294
W1C	Octanal-M	0.672189	0.0473221
W5S	Octanal-M	-0.258369	0.502062
W3C	Octanal-M	0.245382	0.524519
W6S	Octanal-M	-0.594035	0.0916608
W5C	Octanal-M	0.686022	0.0413157
W1S	Octanal-M	0.741282	0.0222756
W1W	Octanal-M	0.950554	8.43219e-05
W2S	Octanal-M	0.698254	0.0364343
W2W	Octanal-M	0.197624	0.610277
W3S	Octanal-M	-0.127162	0.744413
Sourness	Octanal-M	-0.922817	0.000389779
Bitterness	Octanal-M	-0.844689	0.00416177
Astringency	Octanal-M	-0.982782	2.16851e-06
Aftertaste-B	Octanal-M	-0.812296	0.00781012
Aftertaste-A	Octanal-M	0.802881	0.00917881
Umami	Octanal-M	0.951268	8.01911e-05
Richness	Octanal-M	0.805659	0.00875944
Saltiness	Octanal-M	0.90807	0.000708231
Linalool	Heptanal-M	0.890605	0.0012791
trans-linalool oxide	Heptanal-M	-0.513006	0.157843
Nonanal-M	Heptanal-M	-0.627405	0.0704907
Nonanal-D	Heptanal-M	-0.542133	0.13159
( E)-2-octenal	Heptanal-M	-0.89476	0.00112171
Octanal-M	Heptanal-M	0.0315774	0.935725
Heptanal-M	Heptanal-M	1	0
Heptanal-D	Heptanal-M	-0.969634	1.55954e-05
(E)-hept-2-enal	Heptanal-M	-0.955834	5.70896e-05
Octanal-D	Heptanal-M	-0.640478	0.0631218
Pentanal	Heptanal-M	-0.910075	0.000656945
2-methylbutanal	Heptanal-M	0.976651	6.26033e-06
3-methylbutanal	Heptanal-M	0.906458	0.000751418
Butanal	Heptanal-M	-0.111584	0.775029
Hexanal	Heptanal-M	-0.978021	5.07256e-06
( E)-2-hexenal	Heptanal-M	-0.978535	4.67206e-06
methyl-5-hepten-2-one	Heptanal-M	-0.26889	0.484161
2-Octanone	Heptanal-M	-0.964922	2.57186e-05
3-hydroxybutan-2-one	Heptanal-M	-0.632962	0.0672961
2-Propanone	Heptanal-M	0.569277	0.109625
1-penten-3-one	Heptanal-M	-0.982738	2.18819e-06
3-Pentanone	Heptanal-M	-0.971942	1.18529e-05
n-Hexanol-M	Heptanal-M	-0.0263197	0.946413
( Z)-3-hexen-1-ol	Heptanal-M	-0.770671	0.0150706
n-Hexanol-D	Heptanal-M	-0.416991	0.264176
1.8-Cineole	Heptanal-M	0.190282	0.623867
oct-1-en-3-ol	Heptanal-M	-0.942296	0.000143594
pentan-1-ol-M	Heptanal-M	0.777108	0.0137343
pentan-1-ol-D	Heptanal-M	0.69204	0.0388644
2-Methylbutanol acetate	Heptanal-M	-0.984147	1.62634e-06
Propyl isovalerate	Heptanal-M	-0.900722	0.000920104
Ethyl Acetate	Heptanal-M	0.922353	0.000397861
methyl acetate	Heptanal-M	0.560929	0.116125
2-pentyl furan	Heptanal-M	-0.955462	5.87659e-05
2-n-Butylfuran	Heptanal-M	-0.989947	3.32177e-07
Methyl Salicylate	Heptanal-M	0.492728	0.177775
benzene acetaldehyde	Heptanal-M	0.368626	0.328963
3-methylthiopropanal	Heptanal-M	-0.2979	0.436231
Ethylsulfide	Heptanal-M	0.588955	0.0951876
2-Ethyl-3,5-dimethylpyrazine	Heptanal-M	-0.0936522	0.810602
2-acetyl-1-pyrroline	Heptanal-M	0.621236	0.0741465
W1C	Heptanal-M	0.717643	0.0294912
W5S	Heptanal-M	-0.947974	0.000100496
W3C	Heptanal-M	0.753332	0.019095
W6S	Heptanal-M	-0.778712	0.0134143
W5C	Heptanal-M	0.701473	0.0352151
W1S	Heptanal-M	0.646221	0.0600448
W1W	Heptanal-M	0.071909	0.854138
W2S	Heptanal-M	0.706156	0.0334889
W2W	Heptanal-M	-0.961711	3.48348e-05
W3S	Heptanal-M	0.886484	0.00144982
Sourness	Heptanal-M	-0.381644	0.310813
Bitterness	Heptanal-M	-0.534942	0.137811
Astringency	Heptanal-M	-0.0774321	0.843043
Aftertaste-B	Heptanal-M	-0.590552	0.0940699
Aftertaste-A	Heptanal-M	0.595817	0.0904428
Umami	Heptanal-M	0.291769	0.44618
Richness	Heptanal-M	0.585514	0.0976228
Saltiness	Heptanal-M	0.405424	0.279005
Linalool	Heptanal-D	-0.82286	0.00644739
trans-linalool oxide	Heptanal-D	0.377949	0.315912
Nonanal-M	Heptanal-D	0.596087	0.0902591
Nonanal-D	Heptanal-D	0.468568	0.203296
( E)-2-octenal	Heptanal-D	0.819766	0.00682817
Octanal-M	Heptanal-D	-0.190706	0.62308
Heptanal-M	Heptanal-D	-0.969634	1.55954e-05
Heptanal-D	Heptanal-D	1	0
(E)-hept-2-enal	Heptanal-D	0.935376	0.000211981
Octanal-D	Heptanal-D	0.496413	0.174051
Pentanal	Heptanal-D	0.974347	8.68264e-06
2-methylbutanal	Heptanal-D	-0.996453	8.72055e-09
3-methylbutanal	Heptanal-D	-0.831082	0.00550601
Butanal	Heptanal-D	0.272602	0.477911
Hexanal	Heptanal-D	0.99347	7.36351e-08
( E)-2-hexenal	Heptanal-D	0.993863	5.92534e-08
methyl-5-hepten-2-one	Heptanal-D	0.36813	0.329665
2-Octanone	Heptanal-D	0.925641	0.000343068
3-hydroxybutan-2-one	Heptanal-D	0.718331	0.0292622
2-Propanone	Heptanal-D	-0.415454	0.266121
1-penten-3-one	Heptanal-D	0.968154	1.83956e-05
3-Pentanone	Heptanal-D	0.989077	4.43728e-07
n-Hexanol-M	Heptanal-D	0.208855	0.589689
( Z)-3-hexen-1-ol	Heptanal-D	0.732809	0.0247096
n-Hexanol-D	Heptanal-D	0.569539	0.109424
1.8-Cineole	Heptanal-D	-0.268999	0.483978
oct-1-en-3-ol	Heptanal-D	0.9764	6.49743e-06
pentan-1-ol-M	Heptanal-D	-0.681803	0.0430921
pentan-1-ol-D	Heptanal-D	-0.581395	0.100588
2-Methylbutanol acetate	Heptanal-D	0.964913	2.57421e-05
Propyl isovalerate	Heptanal-D	0.961613	3.51443e-05
Ethyl Acetate	Heptanal-D	-0.89448	0.00113188
methyl acetate	Heptanal-D	-0.683827	0.042234
2-pentyl furan	Heptanal-D	0.977412	5.57861e-06
2-n-Butylfuran	Heptanal-D	0.978379	4.7914e-06
Methyl Salicylate	Heptanal-D	-0.36968	0.327475
benzene acetaldehyde	Heptanal-D	-0.476303	0.194916
3-methylthiopropanal	Heptanal-D	0.423197	0.256395
Ethylsulfide	Heptanal-D	-0.726128	0.0267477
2-Ethyl-3,5-dimethylpyrazine	Heptanal-D	0.131254	0.736421
2-acetyl-1-pyrroline	Heptanal-D	-0.760378	0.0173829
W1C	Heptanal-D	-0.836425	0.00494744
W5S	Heptanal-D	0.989592	3.74952e-07
W3C	Heptanal-D	-0.809246	0.00823729
W6S	Heptanal-D	0.878409	0.00182896
W5C	Heptanal-D	-0.823885	0.00632443
W1S	Heptanal-D	-0.77702	0.013752
W1W	Heptanal-D	-0.256017	0.506101
W2S	Heptanal-D	-0.823576	0.00636135
W2W	Heptanal-D	0.919292	0.000454116
W3S	Heptanal-D	-0.856325	0.00320697
Sourness	Heptanal-D	0.537077	0.135947
Bitterness	Heptanal-D	0.675245	0.0459497
Astringency	Heptanal-D	0.249951	0.516575
Aftertaste-B	Heptanal-D	0.721426	0.0282463
Aftertaste-A	Heptanal-D	-0.728455	0.0260259
Umami	Heptanal-D	-0.452678	0.221129
Richness	Heptanal-D	-0.71784	0.0294252
Saltiness	Heptanal-D	-0.558893	0.117744
Linalool	(E)-hept-2-enal	-0.922848	0.000389232
trans-linalool oxide	(E)-hept-2-enal	0.556635	0.119556
Nonanal-M	(E)-hept-2-enal	0.739046	0.0229017
Nonanal-D	(E)-hept-2-enal	0.679411	0.0441211
( E)-2-octenal	(E)-hept-2-enal	0.949086	9.32749e-05
Octanal-M	(E)-hept-2-enal	0.0925594	0.81278
Heptanal-M	(E)-hept-2-enal	-0.955834	5.70896e-05
Heptanal-D	(E)-hept-2-enal	0.935376	0.000211981
(E)-hept-2-enal	(E)-hept-2-enal	1	0
Octanal-D	(E)-hept-2-enal	0.721934	0.0280819
Pentanal	(E)-hept-2-enal	0.849162	0.00377445
2-methylbutanal	(E)-hept-2-enal	-0.955114	6.03691e-05
3-methylbutanal	(E)-hept-2-enal	-0.941485	0.000150662
Butanal	(E)-hept-2-enal	0.0102537	0.979113
Hexanal	(E)-hept-2-enal	0.953801	6.66929e-05
( E)-2-hexenal	(E)-hept-2-enal	0.964179	2.76573e-05
methyl-5-hepten-2-one	(E)-hept-2-enal	0.272629	0.477865
2-Octanone	(E)-hept-2-enal	0.957352	5.05877e-05
3-hydroxybutan-2-one	(E)-hept-2-enal	0.534478	0.138219
2-Propanone	(E)-hept-2-enal	-0.580388	0.101321
1-penten-3-one	(E)-hept-2-enal	0.987061	8.01152e-07
3-Pentanone	(E)-hept-2-enal	0.962027	3.38512e-05
n-Hexanol-M	(E)-hept-2-enal	-0.0111641	0.977259
( Z)-3-hexen-1-ol	(E)-hept-2-enal	0.791823	0.0109829
n-Hexanol-D	(E)-hept-2-enal	0.468164	0.203739
1.8-Cineole	(E)-hept-2-enal	-0.0519137	0.894479
oct-1-en-3-ol	(E)-hept-2-enal	0.897624	0.00102138
pentan-1-ol-M	(E)-hept-2-enal	-0.727007	0.0264735
pentan-1-ol-D	(E)-hept-2-enal	-0.536976	0.136034
2-Methylbutanol acetate	(E)-hept-2-enal	0.972352	1.12619e-05
Propyl isovalerate	(E)-hept-2-enal	0.866093	0.00253171
Ethyl Acetate	(E)-hept-2-enal	-0.942056	0.000145657
methyl acetate	(E)-hept-2-enal	-0.436837	0.239729
2-pentyl furan	(E)-hept-2-enal	0.942058	0.000145644
2-n-Butylfuran	(E)-hept-2-enal	0.980247	3.49877e-06
Methyl Salicylate	(E)-hept-2-enal	-0.521828	0.149596
benzene acetaldehyde	(E)-hept-2-enal	-0.222333	0.565312
3-methylthiopropanal	(E)-hept-2-enal	0.236568	0.539981
Ethylsulfide	(E)-hept-2-enal	-0.510144	0.160574
2-Ethyl-3,5-dimethylpyrazine	(E)-hept-2-enal	-0.0181771	0.96298
2-acetyl-1-pyrroline	(E)-hept-2-enal	-0.534808	0.137929
W1C	(E)-hept-2-enal	-0.645164	0.0606042
W5S	(E)-hept-2-enal	0.919552	0.000449141
W3C	(E)-hept-2-enal	-0.703289	0.034539
W6S	(E)-hept-2-enal	0.695903	0.037342
W5C	(E)-hept-2-enal	-0.627383	0.0705033
W1S	(E)-hept-2-enal	-0.564285	0.113485
W1W	(E)-hept-2-enal	0.0260428	0.946976
W2S	(E)-hept-2-enal	-0.622021	0.0736748
W2W	(E)-hept-2-enal	0.978546	4.66359e-06
W3S	(E)-hept-2-enal	-0.816864	0.00719911
Sourness	(E)-hept-2-enal	0.280333	0.465001
Bitterness	(E)-hept-2-enal	0.437715	0.238677
Astringency	(E)-hept-2-enal	-0.0225292	0.954123
Aftertaste-B	(E)-hept-2-enal	0.487558	0.183074
Aftertaste-A	(E)-hept-2-enal	-0.502033	0.16846
Umami	(E)-hept-2-enal	-0.192579	0.619604
Richness	(E)-hept-2-enal	-0.492311	0.178199
Saltiness	(E)-hept-2-enal	-0.306459	0.422507
Linalool	Octanal-D	-0.844988	0.00413503
trans-linalool oxide	Octanal-D	0.704801	0.0339825
Nonanal-M	Octanal-D	0.772308	0.0147229
Nonanal-D	Octanal-D	0.914099	0.00056194
( E)-2-octenal	Octanal-D	0.88726	0.00141653
Octanal-M	Octanal-D	0.681347	0.0432873
Heptanal-M	Octanal-D	-0.640478	0.0631218
Heptanal-D	Octanal-D	0.496413	0.174051
(E)-hept-2-enal	Octanal-D	0.721934	0.0280819
Octanal-D	Octanal-D	1	0
Pentanal	Octanal-D	0.307022	0.421611
2-methylbutanal	Octanal-D	-0.544591	0.129502
3-methylbutanal	Octanal-D	-0.870022	0.00229027
Butanal	Octanal-D	-0.631649	0.0680426
Hexanal	Octanal-D	0.561493	0.115679
( E)-2-hexenal	Octanal-D	0.561623	0.115576
methyl-5-hepten-2-one	Octanal-D	-0.12088	0.756723
2-Octanone	Octanal-D	0.751831	0.0194735
3-hydroxybutan-2-one	Octanal-D	-0.0675593	0.862892
2-Propanone	Octanal-D	-0.821358	0.00663037
1-penten-3-one	Octanal-D	0.681074	0.0434042
3-Pentanone	Octanal-D	0.538226	0.134949
n-Hexanol-M	Octanal-D	-0.597221	0.0894903
( Z)-3-hexen-1-ol	Octanal-D	0.714651	0.0305005
n-Hexanol-D	Octanal-D	-0.117263	0.763834
1.8-Cineole	Octanal-D	0.235005	0.542741
oct-1-en-3-ol	Octanal-D	0.512794	0.158045
pentan-1-ol-M	Octanal-D	-0.603431	0.0853507
pentan-1-ol-D	Octanal-D	-0.384597	0.306768
2-Methylbutanol acetate	Octanal-D	0.685652	0.0414697
Propyl isovalerate	Octanal-D	0.374438	0.320797
Ethyl Acetate	Octanal-D	-0.758752	0.0177686
methyl acetate	Octanal-D	0.226525	0.557808
2-pentyl furan	Octanal-D	0.545679	0.128584
2-n-Butylfuran	Octanal-D	0.648108	0.0590549
Methyl Salicylate	Octanal-D	-0.749547	0.0200591
benzene acetaldehyde	Octanal-D	0.344094	0.364548
3-methylthiopropanal	Octanal-D	-0.439504	0.23654
Ethylsulfide	Octanal-D	0.205886	0.595108
2-Ethyl-3,5-dimethylpyrazine	Octanal-D	-0.16684	0.667902
2-acetyl-1-pyrroline	Octanal-D	0.161657	0.677763
W1C	Octanal-D	0.0155654	0.968297
W5S	Octanal-D	0.444983	0.230062
W3C	Octanal-D	-0.274133	0.475342
W6S	Octanal-D	0.0843402	0.829199
W5C	Octanal-D	0.039956	0.918711
W1S	Octanal-D	0.114345	0.769581
W1W	Octanal-D	0.676451	0.0454153
W2S	Octanal-D	0.0500952	0.89816
W2W	Octanal-D	0.789	0.0114791
W3S	Octanal-D	-0.570633	0.10859
Sourness	Octanal-D	-0.397016	0.29005
Bitterness	Octanal-D	-0.243703	0.527452
Astringency	Octanal-D	-0.639153	0.0638453
Aftertaste-B	Octanal-D	-0.188967	0.626312
Aftertaste-A	Octanal-D	0.177871	0.647062
Umami	Octanal-D	0.470665	0.201005
Richness	Octanal-D	0.187785	0.628512
Saltiness	Octanal-D	0.37346	0.322163
Linalool	Pentanal	-0.685865	0.0413809
trans-linalool oxide	Pentanal	0.235446	0.541962
Nonanal-M	Pentanal	0.426303	0.252548
Nonanal-D	Pentanal	0.276091	0.472065
( E)-2-octenal	Pentanal	0.681089	0.0433978
Octanal-M	Pentanal	-0.389695	0.299847
Heptanal-M	Pentanal	-0.910075	0.000656945
Heptanal-D	Pentanal	0.974347	8.68264e-06
(E)-hept-2-enal	Pentanal	0.849162	0.00377445
Octanal-D	Pentanal	0.307022	0.421611
Pentanal	Pentanal	1	0
2-methylbutanal	Pentanal	-0.961461	3.56276e-05
3-methylbutanal	Pentanal	-0.707234	0.0330999
Butanal	Pentanal	0.467195	0.204804
Hexanal	Pentanal	0.958954	4.43122e-05
( E)-2-hexenal	Pentanal	0.956646	5.35415e-05
methyl-5-hepten-2-one	Pentanal	0.495373	0.175098
2-Octanone	Pentanal	0.826654	0.00600041
3-hydroxybutan-2-one	Pentanal	0.840807	0.00451931
2-Propanone	Pentanal	-0.244225	0.52654
1-penten-3-one	Pentanal	0.895928	0.00107999
3-Pentanone	Pentanal	0.959013	4.40925e-05
n-Hexanol-M	Pentanal	0.379998	0.31308
( Z)-3-hexen-1-ol	Pentanal	0.631492	0.0681323
n-Hexanol-D	Pentanal	0.680535	0.0436356
1.8-Cineole	Pentanal	-0.342611	0.366757
oct-1-en-3-ol	Pentanal	0.954926	6.12466e-05
pentan-1-ol-M	Pentanal	-0.618007	0.0761063
pentan-1-ol-D	Pentanal	-0.535578	0.137254
2-Methylbutanol acetate	Pentanal	0.889145	0.00133788
Propyl isovalerate	Pentanal	0.954037	6.55218e-05
Ethyl Acetate	Pentanal	-0.80245	0.00924513
methyl acetate	Pentanal	-0.823777	0.00633738
2-pentyl furan	Pentanal	0.938899	0.000174837
2-n-Butylfuran	Pentanal	0.918834	0.000462992
Methyl Salicylate	Pentanal	-0.175453	0.651613
benzene acetaldehyde	Pentanal	-0.604322	0.0847669
3-methylthiopropanal	Pentanal	0.547923	0.126703
Ethylsulfide	Pentanal	-0.850012	0.00370379
2-Ethyl-3,5-dimethylpyrazine	Pentanal	0.173998	0.654356
2-acetyl-1-pyrroline	Pentanal	-0.882225	0.00164215
W1C	Pentanal	-0.933472	0.000234214
W5S	Pentanal	0.985711	1.13234e-06
W3C	Pentanal	-0.841345	0.00446856
W6S	Pentanal	0.958156	4.73624e-05
W5C	Pentanal	-0.926724	0.000326254
W1S	Pentanal	-0.895524	0.00109432
W1W	Pentanal	-0.460319	0.212451
W2S	Pentanal	-0.926631	0.000327674
W2W	Pentanal	0.815689	0.00735303
W3S	Pentanal	-0.76855	0.0155292
Sourness	Pentanal	0.701307	0.0352773
Bitterness	Pentanal	0.815104	0.0074305
Astringency	Pentanal	0.450455	0.223689
Aftertaste-B	Pentanal	0.850601	0.00365533
Aftertaste-A	Pentanal	-0.855986	0.00323242
Umami	Pentanal	-0.630121	0.0689177
Richness	Pentanal	-0.849496	0.00374658
Saltiness	Pentanal	-0.721753	0.0281402
Linalool	2-methylbutanal	0.853771	0.00340208
trans-linalool oxide	2-methylbutanal	-0.421563	0.258432
Nonanal-M	2-methylbutanal	-0.619911	0.0749464
Nonanal-D	2-methylbutanal	-0.503671	0.16685
( E)-2-octenal	2-methylbutanal	-0.849237	0.00376819
Octanal-M	2-methylbutanal	0.132184	0.734607
Heptanal-M	2-methylbutanal	0.976651	6.26033e-06
Heptanal-D	2-methylbutanal	-0.996453	8.72055e-09
(E)-hept-2-enal	2-methylbutanal	-0.955114	6.03691e-05
Octanal-D	2-methylbutanal	-0.544591	0.129502
Pentanal	2-methylbutanal	-0.961461	3.56276e-05
2-methylbutanal	2-methylbutanal	1	0
3-methylbutanal	2-methylbutanal	0.868146	0.00240345
Butanal	2-methylbutanal	-0.218773	0.571714
Hexanal	2-methylbutanal	-0.997539	2.42953e-09
( E)-2-hexenal	2-methylbutanal	-0.99782	1.58982e-09
methyl-5-hepten-2-one	2-methylbutanal	-0.351895	0.35304
2-Octanone	2-methylbutanal	-0.943916	0.000130183
3-hydroxybutan-2-one	2-methylbutanal	-0.698773	0.0362359
2-Propanone	2-methylbutanal	0.467713	0.204234
1-penten-3-one	2-methylbutanal	-0.982464	2.31157e-06
3-Pentanone	2-methylbutanal	-0.993586	6.91636e-08
n-Hexanol-M	2-methylbutanal	-0.149829	0.700424
( Z)-3-hexen-1-ol	2-methylbutanal	-0.770319	0.015146
n-Hexanol-D	2-methylbutanal	-0.548956	0.125842
1.8-Cineole	2-methylbutanal	0.204569	0.597516
oct-1-en-3-ol	2-methylbutanal	-0.97297	1.04123e-05
pentan-1-ol-M	2-methylbutanal	0.693919	0.0381188
pentan-1-ol-D	2-methylbutanal	0.584809	0.0981266
2-Methylbutanol acetate	2-methylbutanal	-0.978305	4.8482e-06
Propyl isovalerate	2-methylbutanal	-0.945419	0.000118551
Ethyl Acetate	2-methylbutanal	0.922173	0.00040102
methyl acetate	2-methylbutanal	0.645864	0.0602334
2-pentyl furan	2-methylbutanal	-0.972132	1.15767e-05
2-n-Butylfuran	2-methylbutanal	-0.98892	4.66442e-07
Methyl Salicylate	2-methylbutanal	0.399311	0.287013
benzene acetaldehyde	2-methylbutanal	0.41993	0.260475
3-methylthiopropanal	2-methylbutanal	-0.394927	0.292828
Ethylsulfide	2-methylbutanal	0.696287	0.0371927
2-Ethyl-3,5-dimethylpyrazine	2-methylbutanal	-0.119078	0.760264
2-acetyl-1-pyrroline	2-methylbutanal	0.725325	0.0269998
W1C	2-methylbutanal	0.811066	0.00798054
W5S	2-methylbutanal	-0.988915	4.67077e-07
W3C	2-methylbutanal	0.801033	0.0094652
W6S	2-methylbutanal	-0.858507	0.00304651
W5C	2-methylbutanal	0.797617	0.0100104
W1S	2-methylbutanal	0.74513	0.0212244
W1W	2-methylbutanal	0.209378	0.588736
W2S	2-methylbutanal	0.792562	0.0108555
W2W	2-methylbutanal	-0.941574	0.000149873
W3S	2-methylbutanal	0.857952	0.00308682
Sourness	2-methylbutanal	-0.489186	0.181396
Bitterness	2-methylbutanal	-0.633579	0.066947
Astringency	2-methylbutanal	-0.196876	0.611657
Aftertaste-B	2-methylbutanal	-0.680915	0.0434724
Aftertaste-A	2-methylbutanal	0.689847	0.0397466
Umami	2-methylbutanal	0.404348	0.280407
Richness	2-methylbutanal	0.681241	0.0433325
Saltiness	2-methylbutanal	0.513295	0.157569
Linalool	3-methylbutanal	0.96658	2.17452e-05
trans-linalool oxide	3-methylbutanal	-0.697125	0.0368681
Nonanal-M	3-methylbutanal	-0.761863	0.0170357
Nonanal-D	3-methylbutanal	-0.767937	0.0156634
( E)-2-octenal	3-methylbutanal	-0.965785	2.35918e-05
Octanal-M	3-methylbutanal	-0.344255	0.36431
Heptanal-M	3-methylbutanal	0.906458	0.000751418
Heptanal-D	3-methylbutanal	-0.831082	0.00550601
(E)-hept-2-enal	3-methylbutanal	-0.941485	0.000150662
Octanal-D	3-methylbutanal	-0.870022	0.00229027
Pentanal	3-methylbutanal	-0.707234	0.0330999
2-methylbutanal	3-methylbutanal	0.868146	0.00240345
3-methylbutanal	3-methylbutanal	1	0
Butanal	3-methylbutanal	0.259236	0.500578
Hexanal	3-methylbutanal	-0.872666	0.00213709
( E)-2-hexenal	3-methylbutanal	-0.87215	0.00216638
methyl-5-hepten-2-one	3-methylbutanal	-0.0955806	0.806761
2-Octanone	3-methylbutanal	-0.962159	3.34448e-05
3-hydroxybutan-2-one	3-methylbutanal	-0.359674	0.341742
2-Propanone	3-methylbutanal	0.77829	0.0134979
1-penten-3-one	3-methylbutanal	-0.937208	0.00019204
3-Pentanone	3-methylbutanal	-0.85851	0.0030463
n-Hexanol-M	3-methylbutanal	0.306395	0.422608
( Z)-3-hexen-1-ol	3-methylbutanal	-0.880341	0.00173265
n-Hexanol-D	3-methylbutanal	-0.214686	0.579097
1.8-Cineole	3-methylbutanal	-0.133636	0.731778
oct-1-en-3-ol	3-methylbutanal	-0.825062	0.00618529
pentan-1-ol-M	3-methylbutanal	0.711797	0.0314842
pentan-1-ol-D	3-methylbutanal	0.552364	0.123029
2-Methylbutanol acetate	3-methylbutanal	-0.940577	0.000158861
Propyl isovalerate	3-methylbutanal	-0.70643	0.0333898
Ethyl Acetate	3-methylbutanal	0.970909	1.34385e-05
methyl acetate	3-methylbutanal	0.226725	0.55745
2-pentyl furan	3-methylbutanal	-0.824279	0.0062776
2-n-Butylfuran	3-methylbutanal	-0.918525	0.00046904
Methyl Salicylate	3-methylbutanal	0.654196	0.055932
benzene acetaldehyde	3-methylbutanal	-0.00321014	0.99346
3-methylthiopropanal	3-methylbutanal	0.000728985	0.998515
Ethylsulfide	3-methylbutanal	0.282841	0.460845
2-Ethyl-3,5-dimethylpyrazine	3-methylbutanal	-0.0363099	0.926111
2-acetyl-1-pyrroline	3-methylbutanal	0.310676	0.415818
W1C	3-methylbutanal	0.441264	0.234449
W5S	3-methylbutanal	-0.805024	0.00885408
W3C	3-methylbutanal	0.617549	0.0763868
W6S	3-methylbutanal	-0.527707	0.144243
W5C	3-methylbutanal	0.420943	0.259207
W1S	3-methylbutanal	0.345161	0.362965
W1W	3-methylbutanal	-0.262246	0.495436
W2S	3-methylbutanal	0.404068	0.280772
W2W	3-methylbutanal	-0.976148	6.74168e-06
W3S	3-methylbutanal	0.814049	0.00757165
Sourness	3-methylbutanal	-0.02655	0.945945
Bitterness	3-methylbutanal	-0.197474	0.610554
Astringency	3-methylbutanal	0.273314	0.476714
Aftertaste-B	3-methylbutanal	-0.255101	0.507676
Aftertaste-A	3-methylbutanal	0.268592	0.484666
Umami	3-methylbutanal	-0.0612595	0.875593
Richness	3-methylbutanal	0.263572	0.493176
Saltiness	3-methylbutanal	0.0570818	0.884029
Linalool	Butanal	0.31045	0.416174
trans-linalool oxide	Butanal	-0.488229	0.182381
Nonanal-M	Butanal	-0.477571	0.193561
Nonanal-D	Butanal	-0.610366	0.0808705
( E)-2-octenal	Butanal	-0.267642	0.486271
Octanal-M	Butanal	-0.983484	1.8758e-06
Heptanal-M	Butanal	-0.111584	0.775029
Heptanal-D	Butanal	0.272602	0.477911
(E)-hept-2-enal	Butanal	0.0102537	0.979113
Octanal-D	Butanal	-0.631649	0.0680426
Pentanal	Butanal	0.467195	0.204804
2-methylbutanal	Butanal	-0.218773	0.571714
3-methylbutanal	Butanal	0.259236	0.500578
Butanal	Butanal	1	0
Hexanal	Butanal	0.211932	0.58409
( E)-2-hexenal	Butanal	0.220767	0.568126
methyl-5-hepten-2-one	Butanal	0.680884	0.0434856
2-Octanone	Butanal	-0.10469	0.788666
3-hydroxybutan-2-one	Butanal	0.776176	0.0139226
2-Propanone	Butanal	0.685525	0.0415225
1-penten-3-one	Butanal	0.0493579	0.899653
3-Pentanone	Butanal	0.255684	0.506674
n-Hexanol-M	Butanal	0.937402	0.000190007
( Z)-3-hexen-1-ol	Butanal	-0.318471	0.403579
n-Hexanol-D	Butanal	0.741826	0.022125
1.8-Cineole	Butanal	-0.519079	0.152139
oct-1-en-3-ol	Butanal	0.231966	0.548123
pentan-1-ol-M	Butanal	-0.0744821	0.848966
pentan-1-ol-D	Butanal	-0.0161084	0.967191
2-Methylbutanol acetate	Butanal	0.0189116	0.961485
Propyl isovalerate	Butanal	0.362368	0.337871
Ethyl Acetate	Butanal	0.105497	0.787067
methyl acetate	Butanal	-0.862964	0.0027361
2-pentyl furan	Butanal	0.263228	0.493763
2-n-Butylfuran	Butanal	0.110596	0.77698
Methyl Salicylate	Butanal	0.69287	0.0385339
benzene acetaldehyde	Butanal	-0.853218	0.00344535
3-methylthiopropanal	Butanal	0.751828	0.0194744
Ethylsulfide	Butanal	-0.782661	0.0126474
2-Ethyl-3,5-dimethylpyrazine	Butanal	0.212838	0.582445
2-acetyl-1-pyrroline	Butanal	-0.807096	0.00854754
W1C	Butanal	-0.73247	0.0248105
W5S	Butanal	0.34342	0.365551
W3C	Butanal	-0.35898	0.342743
W6S	Butanal	0.646196	0.0600582
W5C	Butanal	-0.748132	0.0204277
W1S	Butanal	-0.80366	0.00905987
W1W	Butanal	-0.963133	3.0557e-05
W2S	Butanal	-0.763863	0.0165753
W2W	Butanal	-0.113027	0.772181
W3S	Butanal	0.0676801	0.862649
Sourness	Butanal	0.951973	7.62562e-05
Bitterness	Butanal	0.888307	0.00137248
Astringency	Butanal	0.989882	3.39658e-07
Aftertaste-B	Butanal	0.85787	0.00309279
Aftertaste-A	Butanal	-0.853234	0.00344409
Umami	Butanal	-0.972786	1.066e-05
Richness	Butanal	-0.857369	0.00312952
Saltiness	Butanal	-0.943678	0.000132091
Linalool	Hexanal	-0.853412	0.0034301
trans-linalool oxide	Hexanal	0.403549	0.28145
Nonanal-M	Hexanal	0.61471	0.0781396
Nonanal-D	Hexanal	0.516119	0.154904
( E)-2-octenal	Hexanal	0.857705	0.00310483
Octanal-M	Hexanal	-0.129433	0.739975
Heptanal-M	Hexanal	-0.978021	5.07256e-06
Heptanal-D	Hexanal	0.99347	7.36351e-08
(E)-hept-2-enal	Hexanal	0.953801	6.66929e-05
Octanal-D	Hexanal	0.561493	0.115679
Pentanal	Hexanal	0.958954	4.43122e-05
2-methylbutanal	Hexanal	-0.997539	2.42953e-09
3-methylbutanal	Hexanal	-0.872666	0.00213709
Butanal	Hexanal	0.211932	0.58409
Hexanal	Hexanal	1	0
( E)-2-hexenal	Hexanal	0.997293	3.39031e-09
methyl-5-hepten-2-one	Hexanal	0.385811	0.305112
2-Octanone	Hexanal	0.942649	0.000140589
3-hydroxybutan-2-one	Hexanal	0.703344	0.0345186
2-Propanone	Hexanal	-0.464426	0.207864
1-penten-3-one	Hexanal	0.982081	2.49184e-06
3-Pentanone	Hexanal	0.992289	1.31586e-07
n-Hexanol-M	Hexanal	0.144452	0.710793
( Z)-3-hexen-1-ol	Hexanal	0.773058	0.0145653
n-Hexanol-D	Hexanal	0.555348	0.120597
1.8-Cineole	Hexanal	-0.227945	0.555274
oct-1-en-3-ol	Hexanal	0.980823	3.15628e-06
pentan-1-ol-M	Hexanal	-0.70365	0.0344057
pentan-1-ol-D	Hexanal	-0.581143	0.100771
2-Methylbutanol acetate	Hexanal	0.977139	5.81635e-06
Propyl isovalerate	Hexanal	0.945459	0.000118255
Ethyl Acetate	Hexanal	-0.921286	0.000416871
methyl acetate	Hexanal	-0.641806	0.0624018
2-pentyl furan	Hexanal	0.974005	9.09107e-06
2-n-Butylfuran	Hexanal	0.990626	2.60238e-07
Methyl Salicylate	Hexanal	-0.385347	0.305744
benzene acetaldehyde	Hexanal	-0.409886	0.273235
3-methylthiopropanal	Hexanal	0.35383	0.350213
Ethylsulfide	Hexanal	-0.681698	0.0431371
2-Ethyl-3,5-dimethylpyrazine	Hexanal	0.0826789	0.832524
2-acetyl-1-pyrroline	Hexanal	-0.716251	0.029958
W1C	Hexanal	-0.805458	0.00878933
W5S	Hexanal	0.988863	4.74833e-07
W3C	Hexanal	-0.805691	0.00875459
W6S	Hexanal	0.857222	0.00314029
W5C	Hexanal	-0.792188	0.0109199
W1S	Hexanal	-0.740792	0.0224119
W1W	Hexanal	-0.197844	0.609871
W2S	Hexanal	-0.787856	0.0116843
W2W	Hexanal	0.944526	0.000125372
W3S	Hexanal	-0.839559	0.00463851
Sourness	Hexanal	0.484464	0.186287
Bitterness	Hexanal	0.629611	0.0692111
Astringency	Hexanal	0.194282	0.616451
Aftertaste-B	Hexanal	0.676763	0.045278
Aftertaste-A	Hexanal	-0.685086	0.0417055
Umami	Hexanal	-0.40084	0.285
Richness	Hexanal	-0.67651	0.0453894
Saltiness	Hexanal	-0.509344	0.161342
Linalool	( E)-2-hexenal	-0.849932	0.0037104
trans-linalool oxide	( E)-2-hexenal	0.428147	0.250278
Nonanal-M	( E)-2-hexenal	0.615495	0.0776527
Nonanal-D	( E)-2-hexenal	0.517102	0.153982
( E)-2-octenal	( E)-2-hexenal	0.861036	0.00286757
Octanal-M	( E)-2-hexenal	-0.130863	0.737184
Heptanal-M	( E)-2-hexenal	-0.978535	4.67206e-06
Heptanal-D	( E)-2-hexenal	0.993863	5.92534e-08
(E)-hept-2-enal	( E)-2-hexenal	0.964179	2.76573e-05
Octanal-D	( E)-2-hexenal	0.561623	0.115576
Pentanal	( E)-2-hexenal	0.956646	5.35415e-05
2-methylbutanal	( E)-2-hexenal	-0.99782	1.58982e-09
3-methylbutanal	( E)-2-hexenal	-0.87215	0.00216638
Butanal	( E)-2-hexenal	0.220767	0.568126
Hexanal	( E)-2-hexenal	0.997293	3.39031e-09
( E)-2-hexenal	( E)-2-hexenal	1	0
methyl-5-hepten-2-one	( E)-2-hexenal	0.384007	0.307574
2-Octanone	( E)-2-hexenal	0.939603	0.000168004
3-hydroxybutan-2-one	( E)-2-hexenal	0.701531	0.0351932
2-Propanone	( E)-2-hexenal	-0.452237	0.221636
1-penten-3-one	( E)-2-hexenal	0.984101	1.64301e-06
3-Pentanone	( E)-2-hexenal	0.997807	1.62326e-09
n-Hexanol-M	( E)-2-hexenal	0.163524	0.674206
( Z)-3-hexen-1-ol	( E)-2-hexenal	0.751343	0.0195977
n-Hexanol-D	( E)-2-hexenal	0.570163	0.108948
1.8-Cineole	( E)-2-hexenal	-0.206202	0.59453
oct-1-en-3-ol	( E)-2-hexenal	0.969018	1.67208e-05
pentan-1-ol-M	( E)-2-hexenal	-0.713782	0.0307978
pentan-1-ol-D	( E)-2-hexenal	-0.570807	0.108458
2-Methylbutanol acetate	( E)-2-hexenal	0.975685	7.2076e-06
Propyl isovalerate	( E)-2-hexenal	0.94208	0.000145455
Ethyl Acetate	( E)-2-hexenal	-0.918799	0.000463665
methyl acetate	( E)-2-hexenal	-0.639937	0.0634165
2-pentyl furan	( E)-2-hexenal	0.980542	3.32011e-06
2-n-Butylfuran	( E)-2-hexenal	0.992182	1.38067e-07
Methyl Salicylate	( E)-2-hexenal	-0.383928	0.307681
benzene acetaldehyde	( E)-2-hexenal	-0.418838	0.261847
3-methylthiopropanal	( E)-2-hexenal	0.374444	0.320787
Ethylsulfide	( E)-2-hexenal	-0.683012	0.0425784
2-Ethyl-3,5-dimethylpyrazine	( E)-2-hexenal	0.0889468	0.819989
2-acetyl-1-pyrroline	( E)-2-hexenal	-0.717761	0.0294516
W1C	( E)-2-hexenal	-0.805023	0.00885424
W5S	( E)-2-hexenal	0.987874	6.38883e-07
W3C	( E)-2-hexenal	-0.801482	0.00939512
W6S	( E)-2-hexenal	0.84954	0.00374292
W5C	( E)-2-hexenal	-0.791585	0.0110243
W1S	( E)-2-hexenal	-0.741508	0.022213
W1W	( E)-2-hexenal	-0.196811	0.611777
W2S	( E)-2-hexenal	-0.789127	0.0114564
W2W	( E)-2-hexenal	0.943771	0.000131347
W3S	( E)-2-hexenal	-0.836297	0.00496031
Sourness	( E)-2-hexenal	0.488777	0.181816
Bitterness	( E)-2-hexenal	0.632749	0.0674165
Astringency	( E)-2-hexenal	0.197115	0.611217
Aftertaste-B	( E)-2-hexenal	0.67908	0.0442644
Aftertaste-A	( E)-2-hexenal	-0.688593	0.0402565
Umami	( E)-2-hexenal	-0.404535	0.280163
Richness	( E)-2-hexenal	-0.679646	0.0440192
Saltiness	( E)-2-hexenal	-0.513089	0.157765
Linalool	methyl-5-hepten-2-one	0.0425576	0.913433
trans-linalool oxide	methyl-5-hepten-2-one	-0.283799	0.459261
Nonanal-M	methyl-5-hepten-2-one	-0.230541	0.550652
Nonanal-D	methyl-5-hepten-2-one	-0.134039	0.730993
( E)-2-octenal	methyl-5-hepten-2-one	0.104588	0.788867
Octanal-M	methyl-5-hepten-2-one	-0.634967	0.0661661
Heptanal-M	methyl-5-hepten-2-one	-0.26889	0.484161
Heptanal-D	methyl-5-hepten-2-one	0.36813	0.329665
(E)-hept-2-enal	methyl-5-hepten-2-one	0.272629	0.477865
Octanal-D	methyl-5-hepten-2-one	-0.12088	0.756723
Pentanal	methyl-5-hepten-2-one	0.495373	0.175098
2-methylbutanal	methyl-5-hepten-2-one	-0.351895	0.35304
3-methylbutanal	methyl-5-hepten-2-one	-0.0955806	0.806761
Butanal	methyl-5-hepten-2-one	0.680884	0.0434856
Hexanal	methyl-5-hepten-2-one	0.385811	0.305112
( E)-2-hexenal	methyl-5-hepten-2-one	0.384007	0.307574
methyl-5-hepten-2-one	methyl-5-hepten-2-one	1	0
2-Octanone	methyl-5-hepten-2-one	0.104824	0.7884
3-hydroxybutan-2-one	methyl-5-hepten-2-one	0.740392	0.0225236
2-Propanone	methyl-5-hepten-2-one	0.475686	0.195576
1-penten-3-one	methyl-5-hepten-2-one	0.263718	0.492928
3-Pentanone	methyl-5-hepten-2-one	0.415906	0.265548
n-Hexanol-M	methyl-5-hepten-2-one	0.712457	0.031255
( Z)-3-hexen-1-ol	methyl-5-hepten-2-one	-0.0363045	0.926122
n-Hexanol-D	methyl-5-hepten-2-one	0.884624	0.00153177
1.8-Cineole	methyl-5-hepten-2-one	-0.352118	0.352714
oct-1-en-3-ol	methyl-5-hepten-2-one	0.418411	0.262385
pentan-1-ol-M	methyl-5-hepten-2-one	-0.242197	0.530087
pentan-1-ol-D	methyl-5-hepten-2-one	0.15101	0.698152
2-Methylbutanol acetate	methyl-5-hepten-2-one	0.20884	0.589715
Propyl isovalerate	methyl-5-hepten-2-one	0.402997	0.282171
Ethyl Acetate	methyl-5-hepten-2-one	-0.16662	0.668319
methyl acetate	methyl-5-hepten-2-one	-0.664265	0.0510009
2-pentyl furan	methyl-5-hepten-2-one	0.4206	0.259637
2-n-Butylfuran	methyl-5-hepten-2-one	0.318458	0.403599
Methyl Salicylate	methyl-5-hepten-2-one	0.62678	0.070856
benzene acetaldehyde	methyl-5-hepten-2-one	-0.486458	0.184213
3-methylthiopropanal	methyl-5-hepten-2-one	0.22854	0.554213
Ethylsulfide	methyl-5-hepten-2-one	-0.562	0.115278
2-Ethyl-3,5-dimethylpyrazine	methyl-5-hepten-2-one	-0.183444	0.636613
2-acetyl-1-pyrroline	methyl-5-hepten-2-one	-0.641556	0.0625367
W1C	methyl-5-hepten-2-one	-0.634586	0.0663798
W5S	methyl-5-hepten-2-one	0.467402	0.204576
W3C	methyl-5-hepten-2-one	-0.530355	0.14187
W6S	methyl-5-hepten-2-one	0.594118	0.0916034
W5C	methyl-5-hepten-2-one	-0.647906	0.0591606
W1S	methyl-5-hepten-2-one	-0.691035	0.0392672
W1W	methyl-5-hepten-2-one	-0.611863	0.0799228
W2S	methyl-5-hepten-2-one	-0.652629	0.0567256
W2W	methyl-5-hepten-2-one	0.165975	0.669544
W3S	methyl-5-hepten-2-one	0.147733	0.704461
Sourness	methyl-5-hepten-2-one	0.72094	0.0284043
Bitterness	methyl-5-hepten-2-one	0.714158	0.030669
Astringency	methyl-5-hepten-2-one	0.714639	0.0305047
Aftertaste-B	methyl-5-hepten-2-one	0.687954	0.0405181
Aftertaste-A	methyl-5-hepten-2-one	-0.695937	0.0373287
Umami	methyl-5-hepten-2-one	-0.734636	0.0241708
Richness	methyl-5-hepten-2-one	-0.704619	0.0340492
Saltiness	methyl-5-hepten-2-one	-0.735886	0.0238064
Linalool	2-Octanone	-0.970032	1.48985e-05
trans-linalool oxide	2-Octanone	0.614667	0.0781667
Nonanal-M	2-Octanone	0.776685	0.0138195
Nonanal-D	2-Octanone	0.689673	0.0398169
( E)-2-octenal	2-Octanone	0.942735	0.000139866
Octanal-M	2-Octanone	0.186808	0.630333
Heptanal-M	2-Octanone	-0.964922	2.57186e-05
Heptanal-D	2-Octanone	0.925641	0.000343068
(E)-hept-2-enal	2-Octanone	0.957352	5.05877e-05
Octanal-D	2-Octanone	0.751831	0.0194735
Pentanal	2-Octanone	0.826654	0.00600041
2-methylbutanal	2-Octanone	-0.943916	0.000130183
3-methylbutanal	2-Octanone	-0.962159	3.34448e-05
Butanal	2-Octanone	-0.10469	0.788666
Hexanal	2-Octanone	0.942649	0.000140589
( E)-2-hexenal	2-Octanone	0.939603	0.000168004
methyl-5-hepten-2-one	2-Octanone	0.104824	0.7884
2-Octanone	2-Octanone	1	0
3-hydroxybutan-2-one	2-Octanone	0.450184	0.224003
2-Propanone	2-Octanone	-0.713925	0.0307489
1-penten-3-one	2-Octanone	0.980734	3.20737e-06
3-Pentanone	2-Octanone	0.922275	0.000399223
n-Hexanol-M	2-Octanone	-0.16132	0.678405
( Z)-3-hexen-1-ol	2-Octanone	0.888413	0.00136807
n-Hexanol-D	2-Octanone	0.283032	0.460529
1.8-Cineole	2-Octanone	-0.0478502	0.902706
oct-1-en-3-ol	2-Octanone	0.915675	0.000527504
pentan-1-ol-M	2-Octanone	-0.676103	0.0455693
pentan-1-ol-D	2-Octanone	-0.619655	0.0751019
2-Methylbutanol acetate	2-Octanone	0.991501	1.84815e-07
Propyl isovalerate	2-Octanone	0.839936	0.00460225
Ethyl Acetate	2-Octanone	-0.96428	2.73861e-05
methyl acetate	2-Octanone	-0.377441	0.316617
2-pentyl furan	2-Octanone	0.896777	0.00105039
2-n-Butylfuran	2-Octanone	0.9687	1.73247e-05
Methyl Salicylate	2-Octanone	-0.653218	0.0564266
benzene acetaldehyde	2-Octanone	-0.15667	0.687291
3-methylthiopropanal	2-Octanone	0.157589	0.685532
Ethylsulfide	2-Octanone	-0.456145	0.217168
2-Ethyl-3,5-dimethylpyrazine	2-Octanone	0.072698	0.852551
2-acetyl-1-pyrroline	2-Octanone	-0.477048	0.194119
W1C	2-Octanone	-0.578647	0.102596
W5S	2-Octanone	0.887942	0.00138773
W3C	2-Octanone	-0.714862	0.0304287
W6S	2-Octanone	0.656116	0.0549693
W5C	2-Octanone	-0.560752	0.116266
W1S	2-Octanone	-0.492442	0.178065
W1W	2-Octanone	0.105965	0.786139
W2S	2-Octanone	-0.556436	0.119717
W2W	2-Octanone	0.991772	1.65063e-07
W3S	2-Octanone	-0.922115	0.000402044
Sourness	2-Octanone	0.183697	0.63614
Bitterness	2-Octanone	0.352261	0.352505
Astringency	2-Octanone	-0.127212	0.744316
Aftertaste-B	2-Octanone	0.412981	0.269269
Aftertaste-A	2-Octanone	-0.421553	0.258445
Umami	2-Octanone	-0.0880492	0.821782
Richness	2-Octanone	-0.41057	0.272356
Saltiness	2-Octanone	-0.211033	0.585723
Linalool	3-hydroxybutan-2-one	-0.256683	0.504955
trans-linalool oxide	3-hydroxybutan-2-one	-0.0739682	0.849999
Nonanal-M	3-hydroxybutan-2-one	-0.100673	0.796635
Nonanal-D	3-hydroxybutan-2-one	-0.174288	0.65381
( E)-2-octenal	3-hydroxybutan-2-one	0.296561	0.438395
Octanal-M	3-hydroxybutan-2-one	-0.726647	0.0265855
Heptanal-M	3-hydroxybutan-2-one	-0.632962	0.0672961
Heptanal-D	3-hydroxybutan-2-one	0.718331	0.0292622
(E)-hept-2-enal	3-hydroxybutan-2-one	0.534478	0.138219
Octanal-D	3-hydroxybutan-2-one	-0.0675593	0.862892
Pentanal	3-hydroxybutan-2-one	0.840807	0.00451931
2-methylbutanal	3-hydroxybutan-2-one	-0.698773	0.0362359
3-methylbutanal	3-hydroxybutan-2-one	-0.359674	0.341742
Butanal	3-hydroxybutan-2-one	0.776176	0.0139226
Hexanal	3-hydroxybutan-2-one	0.703344	0.0345186
( E)-2-hexenal	3-hydroxybutan-2-one	0.701531	0.0351932
methyl-5-hepten-2-one	3-hydroxybutan-2-one	0.740392	0.0225236
2-Octanone	3-hydroxybutan-2-one	0.450184	0.224003
3-hydroxybutan-2-one	3-hydroxybutan-2-one	1	0
2-Propanone	3-hydroxybutan-2-one	0.152031	0.696189
1-penten-3-one	3-hydroxybutan-2-one	0.578111	0.10299
3-Pentanone	3-hydroxybutan-2-one	0.72785	0.0262122
n-Hexanol-M	3-hydroxybutan-2-one	0.630015	0.0689787
( Z)-3-hexen-1-ol	3-hydroxybutan-2-one	0.229331	0.552805
n-Hexanol-D	3-hydroxybutan-2-one	0.786214	0.0119832
1.8-Cineole	3-hydroxybutan-2-one	-0.372685	0.323249
oct-1-en-3-ol	3-hydroxybutan-2-one	0.691933	0.0389073
pentan-1-ol-M	3-hydroxybutan-2-one	-0.555892	0.120157
pentan-1-ol-D	3-hydroxybutan-2-one	-0.401773	0.283774
2-Methylbutanol acetate	3-hydroxybutan-2-one	0.554206	0.121524
Propyl isovalerate	3-hydroxybutan-2-one	0.707129	0.0331376
Ethyl Acetate	3-hydroxybutan-2-one	-0.485943	0.184748
methyl acetate	3-hydroxybutan-2-one	-0.963647	2.91062e-05
2-pentyl furan	3-hydroxybutan-2-one	0.699994	0.035772
2-n-Butylfuran	3-hydroxybutan-2-one	0.629942	0.0690204
Methyl Salicylate	3-hydroxybutan-2-one	0.327097	0.390233
benzene acetaldehyde	3-hydroxybutan-2-one	-0.795031	0.010437
3-methylthiopropanal	3-hydroxybutan-2-one	0.670575	0.0480572
Ethylsulfide	3-hydroxybutan-2-one	-0.874538	0.002033
2-Ethyl-3,5-dimethylpyrazine	3-hydroxybutan-2-one	0.265667	0.489616
2-acetyl-1-pyrroline	3-hydroxybutan-2-one	-0.916764	0.000504593
W1C	3-hydroxybutan-2-one	-0.947872	0.000101172
W5S	3-hydroxybutan-2-one	0.78959	0.0113741
W3C	3-hydroxybutan-2-one	-0.669413	0.0485908
W6S	3-hydroxybutan-2-one	0.93562	0.000209248
W5C	3-hydroxybutan-2-one	-0.949698	8.94654e-05
W1S	3-hydroxybutan-2-one	-0.951275	8.0151e-05
W1W	3-hydroxybutan-2-one	-0.757863	0.0179818
W2S	3-hydroxybutan-2-one	-0.941404	0.000151382
W2W	3-hydroxybutan-2-one	0.455273	0.21816
W3S	3-hydroxybutan-2-one	-0.369491	0.327742
Sourness	3-hydroxybutan-2-one	0.903886	0.000824139
Bitterness	3-hydroxybutan-2-one	0.943698	0.00013193
Astringency	3-hydroxybutan-2-one	0.770909	0.0150197
Aftertaste-B	3-hydroxybutan-2-one	0.948145	9.93614e-05
Aftertaste-A	3-hydroxybutan-2-one	-0.950536	8.44262e-05
Umami	3-hydroxybutan-2-one	-0.880177	0.00174068
Richness	3-hydroxybutan-2-one	-0.958887	4.45625e-05
Saltiness	3-hydroxybutan-2-one	-0.916142	0.000517596
Linalool	2-Propanone	0.826846	0.00597834
trans-linalool oxide	2-Propanone	-0.739632	0.0227366
Nonanal-M	2-Propanone	-0.719808	0.0287743
Nonanal-D	2-Propanone	-0.680867	0.0434929
( E)-2-octenal	2-Propanone	-0.733144	0.0246103
Octanal-M	2-Propanone	-0.726215	0.0267206
Heptanal-M	2-Propanone	0.569277	0.109625
Heptanal-D	2-Propanone	-0.415454	0.266121
(E)-hept-2-enal	2-Propanone	-0.580388	0.101321
Octanal-D	2-Propanone	-0.821358	0.00663037
Pentanal	2-Propanone	-0.244225	0.52654
2-methylbutanal	2-Propanone	0.467713	0.204234
3-methylbutanal	2-Propanone	0.77829	0.0134979
Butanal	2-Propanone	0.685525	0.0415225
Hexanal	2-Propanone	-0.464426	0.207864
( E)-2-hexenal	2-Propanone	-0.452237	0.221636
methyl-5-hepten-2-one	2-Propanone	0.475686	0.195576
2-Octanone	2-Propanone	-0.713925	0.0307489
3-hydroxybutan-2-one	2-Propanone	0.152031	0.696189
2-Propanone	2-Propanone	1	0
1-penten-3-one	2-Propanone	-0.592871	0.0924618
3-Pentanone	2-Propanone	-0.423509	0.256008
n-Hexanol-M	2-Propanone	0.790069	0.0112894
( Z)-3-hexen-1-ol	2-Propanone	-0.812244	0.00781733
n-Hexanol-D	2-Propanone	0.39941	0.286883
1.8-Cineole	2-Propanone	-0.359112	0.342552
oct-1-en-3-ol	2-Propanone	-0.410356	0.27263
pentan-1-ol-M	2-Propanone	0.41879	0.261908
pentan-1-ol-D	2-Propanone	0.590846	0.0938652
2-Methylbutanol acetate	2-Propanone	-0.629116	0.0694972
Propyl isovalerate	2-Propanone	-0.288842	0.450966
Ethyl Acetate	2-Propanone	0.675003	0.0460577
methyl acetate	2-Propanone	-0.262553	0.494911
2-pentyl furan	2-Propanone	-0.358029	0.344117
2-n-Butylfuran	2-Propanone	-0.547635	0.126943
Methyl Salicylate	2-Propanone	0.900771	0.000918584
benzene acetaldehyde	2-Propanone	-0.420549	0.259701
3-methylthiopropanal	2-Propanone	0.227929	0.555302
Ethylsulfide	2-Propanone	-0.139291	0.720786
2-Ethyl-3,5-dimethylpyrazine	2-Propanone	0.00669362	0.986364
2-acetyl-1-pyrroline	2-Propanone	-0.187278	0.629455
W1C	2-Propanone	-0.0713144	0.855334
W5S	2-Propanone	-0.353339	0.350929
W3C	2-Propanone	0.200314	0.605323
W6S	2-Propanone	-0.043193	0.912145
W5C	2-Propanone	-0.0929841	0.811934
W1S	2-Propanone	-0.182602	0.638188
W1W	2-Propanone	-0.634235	0.0665774
W2S	2-Propanone	-0.109706	0.778738
W2W	2-Propanone	-0.694502	0.0378896
W3S	2-Propanone	0.703027	0.0346361
Sourness	2-Propanone	0.484765	0.185974
Bitterness	2-Propanone	0.334061	0.37961
Astringency	2-Propanone	0.713268	0.0309747
Aftertaste-B	2-Propanone	0.269789	0.482644
Aftertaste-A	2-Propanone	-0.26458	0.491463
Umami	2-Propanone	-0.558377	0.118157
Richness	2-Propanone	-0.267579	0.486378
Saltiness	2-Propanone	-0.460895	0.211805
Linalool	1-penten-3-one	-0.928584	0.000298733
trans-linalool oxide	1-penten-3-one	0.532896	0.139613
Nonanal-M	1-penten-3-one	0.717918	0.0293993
Nonanal-D	1-penten-3-one	0.628039	0.0701215
( E)-2-octenal	1-penten-3-one	0.92905	0.000292091
Octanal-M	1-penten-3-one	0.0437783	0.910958
Heptanal-M	1-penten-3-one	-0.982738	2.18819e-06
Heptanal-D	1-penten-3-one	0.968154	1.83956e-05
(E)-hept-2-enal	1-penten-3-one	0.987061	8.01152e-07
Octanal-D	1-penten-3-one	0.681074	0.0434042
Pentanal	1-penten-3-one	0.895928	0.00107999
2-methylbutanal	1-penten-3-one	-0.982464	2.31157e-06
3-methylbutanal	1-penten-3-one	-0.937208	0.00019204
Butanal	1-penten-3-one	0.0493579	0.899653
Hexanal	1-penten-3-one	0.982081	2.49184e-06
( E)-2-hexenal	1-penten-3-one	0.984101	1.64301e-06
methyl-5-hepten-2-one	1-penten-3-one	0.263718	0.492928
2-Octanone	1-penten-3-one	0.980734	3.20737e-06
3-hydroxybutan-2-one	1-penten-3-one	0.578111	0.10299
2-Propanone	1-penten-3-one	-0.592871	0.0924618
1-penten-3-one	1-penten-3-one	1	0
3-Pentanone	1-penten-3-one	0.976946	5.98965e-06
n-Hexanol-M	1-penten-3-one	-0.00230782	0.995299
( Z)-3-hexen-1-ol	1-penten-3-one	0.830768	0.00554012
n-Hexanol-D	1-penten-3-one	0.450469	0.223674
1.8-Cineole	1-penten-3-one	-0.110335	0.777494
oct-1-en-3-ol	1-penten-3-one	0.945649	0.000116841
pentan-1-ol-M	1-penten-3-one	-0.709522	0.0322832
pentan-1-ol-D	1-penten-3-one	-0.59244	0.0927589
2-Methylbutanol acetate	1-penten-3-one	0.99605	1.27037e-08
Propyl isovalerate	1-penten-3-one	0.901191	0.000905427
Ethyl Acetate	1-penten-3-one	-0.953026	7.06392e-05
methyl acetate	1-penten-3-one	-0.49904	0.171425
2-pentyl furan	1-penten-3-one	0.951925	7.65198e-05
2-n-Butylfuran	1-penten-3-one	0.996919	5.32847e-09
Methyl Salicylate	1-penten-3-one	-0.524523	0.147129
benzene acetaldehyde	1-penten-3-one	-0.268433	0.484933
3-methylthiopropanal	1-penten-3-one	0.267229	0.48697
Ethylsulfide	1-penten-3-one	-0.570036	0.109045
2-Ethyl-3,5-dimethylpyrazine	1-penten-3-one	0.0357839	0.927179
2-acetyl-1-pyrroline	1-penten-3-one	-0.593222	0.0922198
W1C	1-penten-3-one	-0.69302	0.0384747
W5S	1-penten-3-one	0.949793	8.88853e-05
W3C	1-penten-3-one	-0.758433	0.0178449
W6S	1-penten-3-one	0.752332	0.0193466
W5C	1-penten-3-one	-0.676898	0.0452186
W1S	1-penten-3-one	-0.615576	0.0776023
W1W	1-penten-3-one	-0.0311683	0.936556
W2S	1-penten-3-one	-0.67316	0.046883
W2W	1-penten-3-one	0.985753	1.1208e-06
W3S	1-penten-3-one	-0.87255	0.00214362
Sourness	1-penten-3-one	0.327819	0.389125
Bitterness	1-penten-3-one	0.48709	0.183558
Astringency	1-penten-3-one	0.0223406	0.954507
Aftertaste-B	1-penten-3-one	0.540274	0.133182
Aftertaste-A	1-penten-3-one	-0.551033	0.124123
Umami	1-penten-3-one	-0.237609	0.538146
Richness	1-penten-3-one	-0.54138	0.132234
Saltiness	1-penten-3-one	-0.354721	0.348916
Linalool	3-Pentanone	-0.82883	0.00575384
trans-linalool oxide	3-Pentanone	0.422537	0.257217
Nonanal-M	3-Pentanone	0.583714	0.0989121
Nonanal-D	3-Pentanone	0.485364	0.18535
( E)-2-octenal	3-Pentanone	0.846672	0.00398688
Octanal-M	3-Pentanone	-0.160094	0.680746
Heptanal-M	3-Pentanone	-0.971942	1.18529e-05
Heptanal-D	3-Pentanone	0.989077	4.43728e-07
(E)-hept-2-enal	3-Pentanone	0.962027	3.38512e-05
Octanal-D	3-Pentanone	0.538226	0.134949
Pentanal	3-Pentanone	0.959013	4.40925e-05
2-methylbutanal	3-Pentanone	-0.993586	6.91636e-08
3-methylbutanal	3-Pentanone	-0.85851	0.0030463
Butanal	3-Pentanone	0.255684	0.506674
Hexanal	3-Pentanone	0.992289	1.31586e-07
( E)-2-hexenal	3-Pentanone	0.997807	1.62326e-09
methyl-5-hepten-2-one	3-Pentanone	0.415906	0.265548
2-Octanone	3-Pentanone	0.922275	0.000399223
3-hydroxybutan-2-one	3-Pentanone	0.72785	0.0262122
2-Propanone	3-Pentanone	-0.423509	0.256008
1-penten-3-one	3-Pentanone	0.976946	5.98965e-06
3-Pentanone	3-Pentanone	1	0
n-Hexanol-M	3-Pentanone	0.195774	0.613692
( Z)-3-hexen-1-ol	3-Pentanone	0.725918	0.0268135
n-Hexanol-D	3-Pentanone	0.602958	0.0856618
1.8-Cineole	3-Pentanone	-0.194083	0.61682
oct-1-en-3-ol	3-Pentanone	0.956591	5.37771e-05
pentan-1-ol-M	3-Pentanone	-0.719394	0.0289105
pentan-1-ol-D	3-Pentanone	-0.563874	0.113806
2-Methylbutanol acetate	3-Pentanone	0.96401	2.81115e-05
Propyl isovalerate	3-Pentanone	0.936717	0.000197253
Ethyl Acetate	3-Pentanone	-0.904711	0.000800296
methyl acetate	3-Pentanone	-0.660389	0.0528651
2-pentyl furan	3-Pentanone	0.977732	5.30821e-06
2-n-Butylfuran	3-Pentanone	0.987125	7.87327e-07
Methyl Salicylate	3-Pentanone	-0.346359	0.36119
benzene acetaldehyde	3-Pentanone	-0.436409	0.240243
3-methylthiopropanal	3-Pentanone	0.407425	0.27641
Ethylsulfide	3-Pentanone	-0.703962	0.0342908
2-Ethyl-3,5-dimethylpyrazine	3-Pentanone	0.0830553	0.831771
2-acetyl-1-pyrroline	3-Pentanone	-0.735559	0.0239015
W1C	3-Pentanone	-0.820858	0.00669206
W5S	3-Pentanone	0.98943	3.95646e-07
W3C	3-Pentanone	-0.802473	0.0092415
W6S	3-Pentanone	0.858807	0.00302489
W5C	3-Pentanone	-0.808222	0.00838406
W1S	3-Pentanone	-0.760511	0.0173517
W1W	3-Pentanone	-0.226528	0.557801
W2S	3-Pentanone	-0.806101	0.00869379
W2W	3-Pentanone	0.930005	0.000278831
W3S	3-Pentanone	-0.811878	0.00786776
Sourness	3-Pentanone	0.514982	0.155974
Bitterness	3-Pentanone	0.655099	0.055478
Astringency	3-Pentanone	0.228212	0.554799
Aftertaste-B	3-Pentanone	0.698933	0.0361749
Aftertaste-A	3-Pentanone	-0.709396	0.0323277
Umami	3-Pentanone	-0.433399	0.243873
Richness	3-Pentanone	-0.701868	0.0350672
Saltiness	3-Pentanone	-0.539497	0.133851
Linalool	n-Hexanol-M	0.350688	0.354809
trans-linalool oxide	n-Hexanol-M	-0.485797	0.184899
Nonanal-M	n-Hexanol-M	-0.390546	0.2987
Nonanal-D	n-Hexanol-M	-0.480571	0.190376
( E)-2-octenal	n-Hexanol-M	-0.267873	0.485881
Octanal-M	n-Hexanol-M	-0.908993	0.000684271
Heptanal-M	n-Hexanol-M	-0.0263197	0.946413
Heptanal-D	n-Hexanol-M	0.208855	0.589689
(E)-hept-2-enal	n-Hexanol-M	-0.0111641	0.977259
Octanal-D	n-Hexanol-M	-0.597221	0.0894903
Pentanal	n-Hexanol-M	0.379998	0.31308
2-methylbutanal	n-Hexanol-M	-0.149829	0.700424
3-methylbutanal	n-Hexanol-M	0.306395	0.422608
Butanal	n-Hexanol-M	0.937402	0.000190007
Hexanal	n-Hexanol-M	0.144452	0.710793
( E)-2-hexenal	n-Hexanol-M	0.163524	0.674206
methyl-5-hepten-2-one	n-Hexanol-M	0.712457	0.031255
2-Octanone	n-Hexanol-M	-0.16132	0.678405
3-hydroxybutan-2-one	n-Hexanol-M	0.630015	0.0689787
2-Propanone	n-Hexanol-M	0.790069	0.0112894
1-penten-3-one	n-Hexanol-M	-0.00230782	0.995299
3-Pentanone	n-Hexanol-M	0.195774	0.613692
n-Hexanol-M	n-Hexanol-M	1	0
( Z)-3-hexen-1-ol	n-Hexanol-M	-0.389838	0.299655
n-Hexanol-D	n-Hexanol-M	0.798778	0.00982274
1.8-Cineole	n-Hexanol-M	-0.5131	0.157754
oct-1-en-3-ol	n-Hexanol-M	0.181235	0.640748
pentan-1-ol-M	n-Hexanol-M	0.0436236	0.911272
pentan-1-ol-D	n-Hexanol-M	0.231992	0.548076
2-Methylbutanol acetate	n-Hexanol-M	-0.0435531	0.911414
Propyl isovalerate	n-Hexanol-M	0.315128	0.408807
Ethyl Acetate	n-Hexanol-M	0.162459	0.676234
methyl acetate	n-Hexanol-M	-0.734865	0.0241037
2-pentyl furan	n-Hexanol-M	0.237892	0.537647
2-n-Butylfuran	n-Hexanol-M	0.0521013	0.8941
Methyl Salicylate	n-Hexanol-M	0.704009	0.0342734
benzene acetaldehyde	n-Hexanol-M	-0.754283	0.0188576
3-methylthiopropanal	n-Hexanol-M	0.597907	0.0890272
Ethylsulfide	n-Hexanol-M	-0.672184	0.0473243
2-Ethyl-3,5-dimethylpyrazine	n-Hexanol-M	0.0880534	0.821774
2-acetyl-1-pyrroline	n-Hexanol-M	-0.723918	0.0274454
W1C	n-Hexanol-M	-0.627451	0.0704638
W5S	n-Hexanol-M	0.265532	0.489846
W3C	n-Hexanol-M	-0.347241	0.359885
W6S	n-Hexanol-M	0.521069	0.150296
W5C	n-Hexanol-M	-0.645265	0.0605502
W1S	n-Hexanol-M	-0.715237	0.030301
W1W	n-Hexanol-M	-0.869094	0.00234581
W2S	n-Hexanol-M	-0.671557	0.0476091
W2W	n-Hexanol-M	-0.153678	0.693027
W3S	n-Hexanol-M	0.166626	0.668309
Sourness	n-Hexanol-M	0.877964	0.00185168
Bitterness	n-Hexanol-M	0.806711	0.00860393
Astringency	n-Hexanol-M	0.936158	0.000203301
Aftertaste-B	n-Hexanol-M	0.768998	0.0154315
Aftertaste-A	n-Hexanol-M	-0.768568	0.0155251
Umami	n-Hexanol-M	-0.899393	0.000962668
Richness	n-Hexanol-M	-0.765513	0.0162017
Saltiness	n-Hexanol-M	-0.868558	0.00237826
Linalool	( Z)-3-hexen-1-ol	-0.91844	0.000470712
trans-linalool oxide	( Z)-3-hexen-1-ol	0.598023	0.0889486
Nonanal-M	( Z)-3-hexen-1-ol	0.789563	0.0113789
Nonanal-D	( Z)-3-hexen-1-ol	0.671252	0.0477478
( E)-2-octenal	( Z)-3-hexen-1-ol	0.823557	0.0063636
Octanal-M	( Z)-3-hexen-1-ol	0.396325	0.290968
Heptanal-M	( Z)-3-hexen-1-ol	-0.770671	0.0150706
Heptanal-D	( Z)-3-hexen-1-ol	0.732809	0.0247096
(E)-hept-2-enal	( Z)-3-hexen-1-ol	0.791823	0.0109829
Octanal-D	( Z)-3-hexen-1-ol	0.714651	0.0305005
Pentanal	( Z)-3-hexen-1-ol	0.631492	0.0681323
2-methylbutanal	( Z)-3-hexen-1-ol	-0.770319	0.015146
3-methylbutanal	( Z)-3-hexen-1-ol	-0.880341	0.00173265
Butanal	( Z)-3-hexen-1-ol	-0.318471	0.403579
Hexanal	( Z)-3-hexen-1-ol	0.773058	0.0145653
( E)-2-hexenal	( Z)-3-hexen-1-ol	0.751343	0.0195977
methyl-5-hepten-2-one	( Z)-3-hexen-1-ol	-0.0363045	0.926122
2-Octanone	( Z)-3-hexen-1-ol	0.888413	0.00136807
3-hydroxybutan-2-one	( Z)-3-hexen-1-ol	0.229331	0.552805
2-Propanone	( Z)-3-hexen-1-ol	-0.812244	0.00781733
1-penten-3-one	( Z)-3-hexen-1-ol	0.830768	0.00554012
3-Pentanone	( Z)-3-hexen-1-ol	0.725918	0.0268135
n-Hexanol-M	( Z)-3-hexen-1-ol	-0.389838	0.299655
( Z)-3-hexen-1-ol	( Z)-3-hexen-1-ol	1	0
n-Hexanol-D	( Z)-3-hexen-1-ol	0.114198	0.769871
1.8-Cineole	( Z)-3-hexen-1-ol	0.166573	0.668408
oct-1-en-3-ol	( Z)-3-hexen-1-ol	0.775968	0.013965
pentan-1-ol-M	( Z)-3-hexen-1-ol	-0.360084	0.341152
pentan-1-ol-D	( Z)-3-hexen-1-ol	-0.453035	0.220719
2-Methylbutanol acetate	( Z)-3-hexen-1-ol	0.853576	0.0034173
Propyl isovalerate	( Z)-3-hexen-1-ol	0.644186	0.0611242
Ethyl Acetate	( Z)-3-hexen-1-ol	-0.864163	0.00265646
methyl acetate	( Z)-3-hexen-1-ol	-0.144039	0.711591
2-pentyl furan	( Z)-3-hexen-1-ol	0.643354	0.0615691
2-n-Butylfuran	( Z)-3-hexen-1-ol	0.79948	0.00971048
Methyl Salicylate	( Z)-3-hexen-1-ol	-0.691854	0.0389389
benzene acetaldehyde	( Z)-3-hexen-1-ol	0.192992	0.61884
3-methylthiopropanal	( Z)-3-hexen-1-ol	-0.00182798	0.996276
Ethylsulfide	( Z)-3-hexen-1-ol	-0.319047	0.402682
2-Ethyl-3,5-dimethylpyrazine	( Z)-3-hexen-1-ol	-0.0435469	0.911427
2-acetyl-1-pyrroline	( Z)-3-hexen-1-ol	-0.287579	0.453036
W1C	( Z)-3-hexen-1-ol	-0.369285	0.328033
W5S	( Z)-3-hexen-1-ol	0.708156	0.032769
W3C	( Z)-3-hexen-1-ol	-0.64204	0.0622755
W6S	( Z)-3-hexen-1-ol	0.466329	0.205759
W5C	( Z)-3-hexen-1-ol	-0.357856	0.344367
W1S	( Z)-3-hexen-1-ol	-0.283413	0.459899
W1W	( Z)-3-hexen-1-ol	0.224459	0.561501
W2S	( Z)-3-hexen-1-ol	-0.336559	0.375833
W2W	( Z)-3-hexen-1-ol	0.870093	0.00228604
W3S	( Z)-3-hexen-1-ol	-0.804274	0.0089669
Sourness	( Z)-3-hexen-1-ol	-0.057369	0.883449
Bitterness	( Z)-3-hexen-1-ol	0.107377	0.783344
Astringency	( Z)-3-hexen-1-ol	-0.313197	0.41184
Aftertaste-B	( Z)-3-hexen-1-ol	0.163112	0.674989
Aftertaste-A	( Z)-3-hexen-1-ol	-0.175005	0.652457
Umami	( Z)-3-hexen-1-ol	0.138272	0.722764
Richness	( Z)-3-hexen-1-ol	-0.173225	0.655815
Saltiness	( Z)-3-hexen-1-ol	0.0207481	0.957747
Linalool	n-Hexanol-D	-0.133095	0.732832
trans-linalool oxide	n-Hexanol-D	-0.168168	0.665383
Nonanal-M	n-Hexanol-D	0.0133759	0.972755
Nonanal-D	n-Hexanol-D	-0.0378059	0.923074
( E)-2-octenal	n-Hexanol-D	0.232633	0.54694
Octanal-M	n-Hexanol-D	-0.652545	0.0567686
Heptanal-M	n-Hexanol-D	-0.416991	0.264176
Heptanal-D	n-Hexanol-D	0.569539	0.109424
(E)-hept-2-enal	n-Hexanol-D	0.468164	0.203739
Octanal-D	n-Hexanol-D	-0.117263	0.763834
Pentanal	n-Hexanol-D	0.680535	0.0436356
2-methylbutanal	n-Hexanol-D	-0.548956	0.125842
3-methylbutanal	n-Hexanol-D	-0.214686	0.579097
Butanal	n-Hexanol-D	0.741826	0.022125
Hexanal	n-Hexanol-D	0.555348	0.120597
( E)-2-hexenal	n-Hexanol-D	0.570163	0.108948
methyl-5-hepten-2-one	n-Hexanol-D	0.884624	0.00153177
2-Octanone	n-Hexanol-D	0.283032	0.460529
3-hydroxybutan-2-one	n-Hexanol-D	0.786214	0.0119832
2-Propanone	n-Hexanol-D	0.39941	0.286883
1-penten-3-one	n-Hexanol-D	0.450469	0.223674
3-Pentanone	n-Hexanol-D	0.602958	0.0856618
n-Hexanol-M	n-Hexanol-D	0.798778	0.00982274
( Z)-3-hexen-1-ol	n-Hexanol-D	0.114198	0.769871
n-Hexanol-D	n-Hexanol-D	1	0
1.8-Cineole	n-Hexanol-D	-0.307559	0.420756
oct-1-en-3-ol	n-Hexanol-D	0.562177	0.115139
pentan-1-ol-M	n-Hexanol-D	-0.227411	0.556226
pentan-1-ol-D	n-Hexanol-D	0.110599	0.776973
2-Methylbutanol acetate	n-Hexanol-D	0.393501	0.294733
Propyl isovalerate	n-Hexanol-D	0.615773	0.0774802
Ethyl Acetate	n-Hexanol-D	-0.324057	0.394912
methyl acetate	n-Hexanol-D	-0.764854	0.0163502
2-pentyl furan	n-Hexanol-D	0.594152	0.0915805
2-n-Butylfuran	n-Hexanol-D	0.488349	0.182257
Methyl Salicylate	n-Hexanol-D	0.449281	0.225049
benzene acetaldehyde	n-Hexanol-D	-0.565541	0.112506
3-methylthiopropanal	n-Hexanol-D	0.512667	0.158165
Ethylsulfide	n-Hexanol-D	-0.776239	0.0139098
2-Ethyl-3,5-dimethylpyrazine	n-Hexanol-D	-0.0869149	0.824049
2-acetyl-1-pyrroline	n-Hexanol-D	-0.821003	0.00667412
W1C	n-Hexanol-D	-0.804519	0.00892982
W5S	n-Hexanol-D	0.647708	0.0592642
W3C	n-Hexanol-D	-0.650622	0.0577524
W6S	n-Hexanol-D	0.742939	0.021819
W5C	n-Hexanol-D	-0.814867	0.00746212
W1S	n-Hexanol-D	-0.841329	0.00447006
W1W	n-Hexanol-D	-0.701484	0.0352108
W2S	n-Hexanol-D	-0.816208	0.00728472
W2W	n-Hexanol-D	0.32709	0.390244
W3S	n-Hexanol-D	-0.0986605	0.800634
Sourness	n-Hexanol-D	0.818743	0.00695744
Bitterness	n-Hexanol-D	0.835013	0.00509109
Astringency	n-Hexanol-D	0.749575	0.020052
Aftertaste-B	n-Hexanol-D	0.816247	0.00727971
Aftertaste-A	n-Hexanol-D	-0.831467	0.00546438
Umami	n-Hexanol-D	-0.809015	0.00827015
Richness	n-Hexanol-D	-0.834103	0.00518524
Saltiness	n-Hexanol-D	-0.833566	0.00524126
Linalool	1.8-Cineole	-0.0494301	0.899507
trans-linalool oxide	1.8-Cineole	0.622558	0.073353
Nonanal-M	1.8-Cineole	0.0192848	0.960725
Nonanal-D	1.8-Cineole	0.103038	0.79194
( E)-2-octenal	1.8-Cineole	-0.0153057	0.968826
Octanal-M	1.8-Cineole	0.599411	0.0880164
Heptanal-M	1.8-Cineole	0.190282	0.623867
Heptanal-D	1.8-Cineole	-0.268999	0.483978
(E)-hept-2-enal	1.8-Cineole	-0.0519137	0.894479
Octanal-D	1.8-Cineole	0.235005	0.542741
Pentanal	1.8-Cineole	-0.342611	0.366757
2-methylbutanal	1.8-Cineole	0.204569	0.597516
3-methylbutanal	1.8-Cineole	-0.133636	0.731778
Butanal	1.8-Cineole	-0.519079	0.152139
Hexanal	1.8-Cineole	-0.227945	0.555274
( E)-2-hexenal	1.8-Cineole	-0.206202	0.59453
methyl-5-hepten-2-one	1.8-Cineole	-0.352118	0.352714
2-Octanone	1.8-Cineole	-0.0478502	0.902706
3-hydroxybutan-2-one	1.8-Cineole	-0.372685	0.323249
2-Propanone	1.8-Cineole	-0.359112	0.342552
1-penten-3-one	1.8-Cineole	-0.110335	0.777494
3-Pentanone	1.8-Cineole	-0.194083	0.61682
n-Hexanol-M	1.8-Cineole	-0.5131	0.157754
( Z)-3-hexen-1-ol	1.8-Cineole	0.166573	0.668408
n-Hexanol-D	1.8-Cineole	-0.307559	0.420756
1.8-Cineole	1.8-Cineole	1	0
oct-1-en-3-ol	1.8-Cineole	-0.292221	0.445443
pentan-1-ol-M	1.8-Cineole	0.206118	0.594683
pentan-1-ol-D	1.8-Cineole	0.279546	0.466307
2-Methylbutanol acetate	1.8-Cineole	-0.108698	0.780732
Propyl isovalerate	1.8-Cineole	-0.474586	0.196759
Ethyl Acetate	1.8-Cineole	-0.0755837	0.846753
methyl acetate	1.8-Cineole	0.491935	0.178582
2-pentyl furan	1.8-Cineole	-0.322616	0.397139
2-n-Butylfuran	1.8-Cineole	-0.156799	0.687044
Methyl Salicylate	1.8-Cineole	-0.175488	0.651547
benzene acetaldehyde	1.8-Cineole	0.643924	0.0612639
3-methylthiopropanal	1.8-Cineole	-0.228515	0.554258
Ethylsulfide	1.8-Cineole	0.368904	0.328571
2-Ethyl-3,5-dimethylpyrazine	1.8-Cineole	0.200906	0.604235
2-acetyl-1-pyrroline	1.8-Cineole	0.422899	0.256766
W1C	1.8-Cineole	0.42385	0.255583
W5S	1.8-Cineole	-0.25525	0.50742
W3C	1.8-Cineole	0.101649	0.794697
W6S	1.8-Cineole	-0.421114	0.258993
W5C	1.8-Cineole	0.420128	0.260227
W1S	1.8-Cineole	0.440131	0.235793
W1W	1.8-Cineole	0.415682	0.265833
W2S	1.8-Cineole	0.460036	0.212769
W2W	1.8-Cineole	-0.0461787	0.906092
W3S	1.8-Cineole	0.119698	0.759047
Sourness	1.8-Cineole	-0.537697	0.135408
Bitterness	1.8-Cineole	-0.517072	0.154011
Astringency	1.8-Cineole	-0.508607	0.162051
Aftertaste-B	1.8-Cineole	-0.520963	0.150394
Aftertaste-A	1.8-Cineole	0.497359	0.173103
Umami	1.8-Cineole	0.528688	0.143361
Richness	1.8-Cineole	0.470338	0.201361
Saltiness	1.8-Cineole	0.514711	0.15623
Linalool	oct-1-en-3-ol	-0.811894	0.00786564
trans-linalool oxide	oct-1-en-3-ol	0.342529	0.36688
Nonanal-M	oct-1-en-3-ol	0.592982	0.0923848
Nonanal-D	oct-1-en-3-ol	0.494634	0.175843
( E)-2-octenal	oct-1-en-3-ol	0.805426	0.0087941
Octanal-M	oct-1-en-3-ol	-0.161601	0.67787
Heptanal-M	oct-1-en-3-ol	-0.942296	0.000143594
Heptanal-D	oct-1-en-3-ol	0.9764	6.49743e-06
(E)-hept-2-enal	oct-1-en-3-ol	0.897624	0.00102138
Octanal-D	oct-1-en-3-ol	0.512794	0.158045
Pentanal	oct-1-en-3-ol	0.954926	6.12466e-05
2-methylbutanal	oct-1-en-3-ol	-0.97297	1.04123e-05
3-methylbutanal	oct-1-en-3-ol	-0.825062	0.00618529
Butanal	oct-1-en-3-ol	0.231966	0.548123
Hexanal	oct-1-en-3-ol	0.980823	3.15628e-06
( E)-2-hexenal	oct-1-en-3-ol	0.969018	1.67208e-05
methyl-5-hepten-2-one	oct-1-en-3-ol	0.418411	0.262385
2-Octanone	oct-1-en-3-ol	0.915675	0.000527504
3-hydroxybutan-2-one	oct-1-en-3-ol	0.691933	0.0389073
2-Propanone	oct-1-en-3-ol	-0.410356	0.27263
1-penten-3-one	oct-1-en-3-ol	0.945649	0.000116841
3-Pentanone	oct-1-en-3-ol	0.956591	5.37771e-05
n-Hexanol-M	oct-1-en-3-ol	0.181235	0.640748
( Z)-3-hexen-1-ol	oct-1-en-3-ol	0.775968	0.013965
n-Hexanol-D	oct-1-en-3-ol	0.562177	0.115139
1.8-Cineole	oct-1-en-3-ol	-0.292221	0.445443
oct-1-en-3-ol	oct-1-en-3-ol	1	0
pentan-1-ol-M	oct-1-en-3-ol	-0.609466	0.0814438
pentan-1-ol-D	oct-1-en-3-ol	-0.50508	0.165472
2-Methylbutanol acetate	oct-1-en-3-ol	0.948738	9.54971e-05
Propyl isovalerate	oct-1-en-3-ol	0.938124	0.000182575
Ethyl Acetate	oct-1-en-3-ol	-0.890209	0.00129489
methyl acetate	oct-1-en-3-ol	-0.654144	0.0559585
2-pentyl furan	oct-1-en-3-ol	0.946316	0.000111972
2-n-Butylfuran	oct-1-en-3-ol	0.957002	5.20381e-05
Methyl Salicylate	oct-1-en-3-ol	-0.341414	0.368544
benzene acetaldehyde	oct-1-en-3-ol	-0.40618	0.278023
3-methylthiopropanal	oct-1-en-3-ol	0.291067	0.447326
Ethylsulfide	oct-1-en-3-ol	-0.688062	0.0404742
2-Ethyl-3,5-dimethylpyrazine	oct-1-en-3-ol	0.0858416	0.826195
2-acetyl-1-pyrroline	oct-1-en-3-ol	-0.736633	0.0235905
W1C	oct-1-en-3-ol	-0.804306	0.00896203
W5S	oct-1-en-3-ol	0.969475	1.58811e-05
W3C	oct-1-en-3-ol	-0.856607	0.00318588
W6S	oct-1-en-3-ol	0.859874	0.00294886
W5C	oct-1-en-3-ol	-0.794941	0.010452
W1S	oct-1-en-3-ol	-0.753888	0.0189561
W1W	oct-1-en-3-ol	-0.233181	0.545969
W2S	oct-1-en-3-ol	-0.793754	0.0106521
W2W	oct-1-en-3-ol	0.907836	0.000714372
W3S	oct-1-en-3-ol	-0.818522	0.00698554
Sourness	oct-1-en-3-ol	0.505886	0.164686
Bitterness	oct-1-en-3-ol	0.645463	0.0604453
Astringency	oct-1-en-3-ol	0.233893	0.544709
Aftertaste-B	oct-1-en-3-ol	0.690605	0.0394403
Aftertaste-A	oct-1-en-3-ol	-0.696297	0.0371886
Umami	oct-1-en-3-ol	-0.424486	0.254795
Richness	oct-1-en-3-ol	-0.686474	0.0411284
Saltiness	oct-1-en-3-ol	-0.531795	0.140588
Linalool	pentan-1-ol-M	0.619947	0.0749247
trans-linalool oxide	pentan-1-ol-M	-0.341307	0.368704
Nonanal-M	pentan-1-ol-M	-0.310219	0.416539
Nonanal-D	pentan-1-ol-M	-0.419203	0.261389
( E)-2-octenal	pentan-1-ol-M	-0.715827	0.0301013
Octanal-M	pentan-1-ol-M	0.056194	0.885823
Heptanal-M	pentan-1-ol-M	0.777108	0.0137343
Heptanal-D	pentan-1-ol-M	-0.681803	0.0430921
(E)-hept-2-enal	pentan-1-ol-M	-0.727007	0.0264735
Octanal-D	pentan-1-ol-M	-0.603431	0.0853507
Pentanal	pentan-1-ol-M	-0.618007	0.0761063
2-methylbutanal	pentan-1-ol-M	0.693919	0.0381188
3-methylbutanal	pentan-1-ol-M	0.711797	0.0314842
Butanal	pentan-1-ol-M	-0.0744821	0.848966
Hexanal	pentan-1-ol-M	-0.70365	0.0344057
( E)-2-hexenal	pentan-1-ol-M	-0.713782	0.0307978
methyl-5-hepten-2-one	pentan-1-ol-M	-0.242197	0.530087
2-Octanone	pentan-1-ol-M	-0.676103	0.0455693
3-hydroxybutan-2-one	pentan-1-ol-M	-0.555892	0.120157
2-Propanone	pentan-1-ol-M	0.41879	0.261908
1-penten-3-one	pentan-1-ol-M	-0.709522	0.0322832
3-Pentanone	pentan-1-ol-M	-0.719394	0.0289105
n-Hexanol-M	pentan-1-ol-M	0.0436236	0.911272
( Z)-3-hexen-1-ol	pentan-1-ol-M	-0.360084	0.341152
n-Hexanol-D	pentan-1-ol-M	-0.227411	0.556226
1.8-Cineole	pentan-1-ol-M	0.206118	0.594683
oct-1-en-3-ol	pentan-1-ol-M	-0.609466	0.0814438
pentan-1-ol-M	pentan-1-ol-M	1	0
pentan-1-ol-D	pentan-1-ol-M	0.735206	0.0240042
2-Methylbutanol acetate	pentan-1-ol-M	-0.697006	0.036914
Propyl isovalerate	pentan-1-ol-M	-0.604927	0.0843717
Ethyl Acetate	pentan-1-ol-M	0.698125	0.0364837
methyl acetate	pentan-1-ol-M	0.429202	0.248984
2-pentyl furan	pentan-1-ol-M	-0.7627	0.016842
2-n-Butylfuran	pentan-1-ol-M	-0.729946	0.0255701
Methyl Salicylate	pentan-1-ol-M	0.300716	0.431694
benzene acetaldehyde	pentan-1-ol-M	0.456424	0.21685
3-methylthiopropanal	pentan-1-ol-M	-0.174671	0.653087
Ethylsulfide	pentan-1-ol-M	0.260171	0.498978
2-Ethyl-3,5-dimethylpyrazine	pentan-1-ol-M	-0.178559	0.64577
2-acetyl-1-pyrroline	pentan-1-ol-M	0.335096	0.378043
W1C	pentan-1-ol-M	0.500529	0.169946
W5S	pentan-1-ol-M	-0.675378	0.0458905
W3C	pentan-1-ol-M	0.293482	0.443391
W6S	pentan-1-ol-M	-0.557977	0.118478
W5C	pentan-1-ol-M	0.473382	0.198057
W1S	pentan-1-ol-M	0.415878	0.265585
W1W	pentan-1-ol-M	-0.0403434	0.917925
W2S	pentan-1-ol-M	0.464967	0.207265
W2W	pentan-1-ol-M	-0.712285	0.0313147
W3S	pentan-1-ol-M	0.568896	0.109916
Sourness	pentan-1-ol-M	-0.278174	0.46859
Bitterness	pentan-1-ol-M	-0.381994	0.310331
Astringency	pentan-1-ol-M	-0.0327349	0.933373
Aftertaste-B	pentan-1-ol-M	-0.424114	0.255255
Aftertaste-A	pentan-1-ol-M	0.423922	0.255495
Umami	pentan-1-ol-M	0.219886	0.56971
Richness	pentan-1-ol-M	0.417396	0.263665
Saltiness	pentan-1-ol-M	0.281509	0.46305
Linalool	pentan-1-ol-D	0.595545	0.0906277
trans-linalool oxide	pentan-1-ol-D	-0.283604	0.459584
Nonanal-M	pentan-1-ol-D	-0.305344	0.424283
Nonanal-D	pentan-1-ol-D	-0.174807	0.65283
( E)-2-octenal	pentan-1-ol-D	-0.548303	0.126386
Octanal-M	pentan-1-ol-D	0.0200993	0.959068
Heptanal-M	pentan-1-ol-D	0.69204	0.0388644
Heptanal-D	pentan-1-ol-D	-0.581395	0.100588
(E)-hept-2-enal	pentan-1-ol-D	-0.536976	0.136034
Octanal-D	pentan-1-ol-D	-0.384597	0.306768
Pentanal	pentan-1-ol-D	-0.535578	0.137254
2-methylbutanal	pentan-1-ol-D	0.584809	0.0981266
3-methylbutanal	pentan-1-ol-D	0.552364	0.123029
Butanal	pentan-1-ol-D	-0.0161084	0.967191
Hexanal	pentan-1-ol-D	-0.581143	0.100771
( E)-2-hexenal	pentan-1-ol-D	-0.570807	0.108458
methyl-5-hepten-2-one	pentan-1-ol-D	0.15101	0.698152
2-Octanone	pentan-1-ol-D	-0.619655	0.0751019
3-hydroxybutan-2-one	pentan-1-ol-D	-0.401773	0.283774
2-Propanone	pentan-1-ol-D	0.590846	0.0938652
1-penten-3-one	pentan-1-ol-D	-0.59244	0.0927589
3-Pentanone	pentan-1-ol-D	-0.563874	0.113806
n-Hexanol-M	pentan-1-ol-D	0.231992	0.548076
( Z)-3-hexen-1-ol	pentan-1-ol-D	-0.453035	0.220719
n-Hexanol-D	pentan-1-ol-D	0.110599	0.776973
1.8-Cineole	pentan-1-ol-D	0.279546	0.466307
oct-1-en-3-ol	pentan-1-ol-D	-0.50508	0.165472
pentan-1-ol-M	pentan-1-ol-D	0.735206	0.0240042
pentan-1-ol-D	pentan-1-ol-D	1	0
2-Methylbutanol acetate	pentan-1-ol-D	-0.617807	0.0762287
Propyl isovalerate	pentan-1-ol-D	-0.559627	0.117159
Ethyl Acetate	pentan-1-ol-D	0.517794	0.153336
methyl acetate	pentan-1-ol-D	0.359004	0.342709
2-pentyl furan	pentan-1-ol-D	-0.547333	0.127196
2-n-Butylfuran	pentan-1-ol-D	-0.604597	0.0845869
Methyl Salicylate	pentan-1-ol-D	0.515978	0.155036
benzene acetaldehyde	pentan-1-ol-D	0.361353	0.339326
3-methylthiopropanal	pentan-1-ol-D	-0.344952	0.363274
Ethylsulfide	pentan-1-ol-D	0.327978	0.388881
2-Ethyl-3,5-dimethylpyrazine	pentan-1-ol-D	-0.143721	0.712206
2-acetyl-1-pyrroline	pentan-1-ol-D	0.293292	0.443699
W1C	pentan-1-ol-D	0.402759	0.282482
W5S	pentan-1-ol-D	-0.546014	0.128302
W3C	pentan-1-ol-D	0.220712	0.568223
W6S	pentan-1-ol-D	-0.478935	0.192109
W5C	pentan-1-ol-D	0.38076	0.312029
W1S	pentan-1-ol-D	0.316567	0.406553
W1W	pentan-1-ol-D	-0.0277948	0.943413
W2S	pentan-1-ol-D	0.390358	0.298953
W2W	pentan-1-ol-D	-0.589311	0.0949376
W3S	pentan-1-ol-D	0.725009	0.0270993
Sourness	pentan-1-ol-D	-0.165172	0.671071
Bitterness	pentan-1-ol-D	-0.265371	0.490119
Astringency	pentan-1-ol-D	0.0591522	0.879847
Aftertaste-B	pentan-1-ol-D	-0.322493	0.39733
Aftertaste-A	pentan-1-ol-D	0.30881	0.418771
Umami	pentan-1-ol-D	0.102806	0.792401
Richness	pentan-1-ol-D	0.300617	0.431853
Saltiness	pentan-1-ol-D	0.166687	0.668192
Linalool	2-Methylbutanol acetate	-0.939212	0.000171774
trans-linalool oxide	2-Methylbutanol acetate	0.549841	0.125109
Nonanal-M	2-Methylbutanol acetate	0.725507	0.0269427
Nonanal-D	2-Methylbutanol acetate	0.627455	0.0704615
( E)-2-octenal	2-Methylbutanol acetate	0.92322	0.00038285
Octanal-M	2-Methylbutanol acetate	0.0673717	0.86327
Heptanal-M	2-Methylbutanol acetate	-0.984147	1.62634e-06
Heptanal-D	2-Methylbutanol acetate	0.964913	2.57421e-05
(E)-hept-2-enal	2-Methylbutanol acetate	0.972352	1.12619e-05
Octanal-D	2-Methylbutanol acetate	0.685652	0.0414697
Pentanal	2-Methylbutanol acetate	0.889145	0.00133788
2-methylbutanal	2-Methylbutanol acetate	-0.978305	4.8482e-06
3-methylbutanal	2-Methylbutanol acetate	-0.940577	0.000158861
Butanal	2-Methylbutanol acetate	0.0189116	0.961485
Hexanal	2-Methylbutanol acetate	0.977139	5.81635e-06
( E)-2-hexenal	2-Methylbutanol acetate	0.975685	7.2076e-06
methyl-5-hepten-2-one	2-Methylbutanol acetate	0.20884	0.589715
2-Octanone	2-Methylbutanol acetate	0.991501	1.84815e-07
3-hydroxybutan-2-one	2-Methylbutanol acetate	0.554206	0.121524
2-Propanone	2-Methylbutanol acetate	-0.629116	0.0694972
1-penten-3-one	2-Methylbutanol acetate	0.99605	1.27037e-08
3-Pentanone	2-Methylbutanol acetate	0.96401	2.81115e-05
n-Hexanol-M	2-Methylbutanol acetate	-0.0435531	0.911414
( Z)-3-hexen-1-ol	2-Methylbutanol acetate	0.853576	0.0034173
n-Hexanol-D	2-Methylbutanol acetate	0.393501	0.294733
1.8-Cineole	2-Methylbutanol acetate	-0.108698	0.780732
oct-1-en-3-ol	2-Methylbutanol acetate	0.948738	9.54971e-05
pentan-1-ol-M	2-Methylbutanol acetate	-0.697006	0.036914
pentan-1-ol-D	2-Methylbutanol acetate	-0.617807	0.0762287
2-Methylbutanol acetate	2-Methylbutanol acetate	1	0
Propyl isovalerate	2-Methylbutanol acetate	0.89212	0.00122004
Ethyl Acetate	2-Methylbutanol acetate	-0.959229	4.32943e-05
methyl acetate	2-Methylbutanol acetate	-0.484624	0.18612
2-pentyl furan	2-Methylbutanol acetate	0.938659	0.000177206
2-n-Butylfuran	2-Methylbutanol acetate	0.991411	1.91701e-07
Methyl Salicylate	2-Methylbutanol acetate	-0.562233	0.115095
benzene acetaldehyde	2-Methylbutanol acetate	-0.257149	0.504156
3-methylthiopropanal	2-Methylbutanol acetate	0.250086	0.516341
Ethylsulfide	2-Methylbutanol acetate	-0.554491	0.121293
2-Ethyl-3,5-dimethylpyrazine	2-Methylbutanol acetate	0.0769551	0.844
2-acetyl-1-pyrroline	2-Methylbutanol acetate	-0.577634	0.103342
W1C	2-Methylbutanol acetate	-0.675048	0.0460373
W5S	2-Methylbutanol acetate	0.939407	0.000169879
W3C	2-Methylbutanol acetate	-0.757694	0.0180226
W6S	2-Methylbutanol acetate	0.741614	0.0221837
W5C	2-Methylbutanol acetate	-0.658685	0.0536977
W1S	2-Methylbutanol acetate	-0.59574	0.0904947
W1W	2-Methylbutanol acetate	-0.0113235	0.976935
W2S	2-Methylbutanol acetate	-0.654811	0.0556224
W2W	2-Methylbutanol acetate	0.987071	7.98968e-07
W3S	2-Methylbutanol acetate	-0.905383	0.000781256
Sourness	2-Methylbutanol acetate	0.302777	0.428387
Bitterness	2-Methylbutanol acetate	0.464563	0.207713
Astringency	2-Methylbutanol acetate	-0.00516395	0.98948
Aftertaste-B	2-Methylbutanol acetate	0.520874	0.150476
Aftertaste-A	2-Methylbutanol acetate	-0.529815	0.142351
Umami	2-Methylbutanol acetate	-0.210227	0.58719
Richness	2-Methylbutanol acetate	-0.519721	0.151543
Saltiness	2-Methylbutanol acetate	-0.329513	0.386531
Linalool	Propyl isovalerate	-0.743024	0.0217957
trans-linalool oxide	Propyl isovalerate	0.15888	0.683063
Nonanal-M	Propyl isovalerate	0.591325	0.0935317
Nonanal-D	Propyl isovalerate	0.418762	0.261943
( E)-2-octenal	Propyl isovalerate	0.749088	0.0201782
Octanal-M	Propyl isovalerate	-0.298943	0.434547
Heptanal-M	Propyl isovalerate	-0.900722	0.000920104
Heptanal-D	Propyl isovalerate	0.961613	3.51443e-05
(E)-hept-2-enal	Propyl isovalerate	0.866093	0.00253171
Octanal-D	Propyl isovalerate	0.374438	0.320797
Pentanal	Propyl isovalerate	0.954037	6.55218e-05
2-methylbutanal	Propyl isovalerate	-0.945419	0.000118551
3-methylbutanal	Propyl isovalerate	-0.70643	0.0333898
Butanal	Propyl isovalerate	0.362368	0.337871
Hexanal	Propyl isovalerate	0.945459	0.000118255
( E)-2-hexenal	Propyl isovalerate	0.94208	0.000145455
methyl-5-hepten-2-one	Propyl isovalerate	0.402997	0.282171
2-Octanone	Propyl isovalerate	0.839936	0.00460225
3-hydroxybutan-2-one	Propyl isovalerate	0.707129	0.0331376
2-Propanone	Propyl isovalerate	-0.288842	0.450966
1-penten-3-one	Propyl isovalerate	0.901191	0.000905427
3-Pentanone	Propyl isovalerate	0.936717	0.000197253
n-Hexanol-M	Propyl isovalerate	0.315128	0.408807
( Z)-3-hexen-1-ol	Propyl isovalerate	0.644186	0.0611242
n-Hexanol-D	Propyl isovalerate	0.615773	0.0774802
1.8-Cineole	Propyl isovalerate	-0.474586	0.196759
oct-1-en-3-ol	Propyl isovalerate	0.938124	0.000182575
pentan-1-ol-M	Propyl isovalerate	-0.604927	0.0843717
pentan-1-ol-D	Propyl isovalerate	-0.559627	0.117159
2-Methylbutanol acetate	Propyl isovalerate	0.89212	0.00122004
Propyl isovalerate	Propyl isovalerate	1	0
Ethyl Acetate	Propyl isovalerate	-0.77301	0.0145753
methyl acetate	Propyl isovalerate	-0.708601	0.0326102
2-pentyl furan	Propyl isovalerate	0.948027	0.00010014
2-n-Butylfuran	Propyl isovalerate	0.91562	0.000528681
Methyl Salicylate	Propyl isovalerate	-0.313454	0.411437
benzene acetaldehyde	Propyl isovalerate	-0.537907	0.135226
3-methylthiopropanal	Propyl isovalerate	0.475659	0.195606
Ethylsulfide	Propyl isovalerate	-0.764773	0.0163685
2-Ethyl-3,5-dimethylpyrazine	Propyl isovalerate	-0.0166028	0.966185
2-acetyl-1-pyrroline	Propyl isovalerate	-0.785785	0.0120621
W1C	Propyl isovalerate	-0.853453	0.00342689
W5S	Propyl isovalerate	0.951872	7.68102e-05
W3C	Propyl isovalerate	-0.735983	0.0237784
W6S	Propyl isovalerate	0.884849	0.00152168
W5C	Propyl isovalerate	-0.841413	0.00446217
W1S	Propyl isovalerate	-0.799334	0.00973384
W1W	Propyl isovalerate	-0.333286	0.380786
W2S	Propyl isovalerate	-0.848693	0.00381389
W2W	Propyl isovalerate	0.838504	0.00474096
W3S	Propyl isovalerate	-0.792653	0.0108399
Sourness	Propyl isovalerate	0.597645	0.0892038
Bitterness	Propyl isovalerate	0.717615	0.0295003
Astringency	Propyl isovalerate	0.333519	0.380431
Aftertaste-B	Propyl isovalerate	0.758327	0.0178704
Aftertaste-A	Propyl isovalerate	-0.761636	0.0170885
Umami	Propyl isovalerate	-0.520091	0.1512
Richness	Propyl isovalerate	-0.744936	0.0212769
Saltiness	Propyl isovalerate	-0.612166	0.0797319
Linalool	Ethyl Acetate	0.926823	0.000324736
trans-linalool oxide	Ethyl Acetate	-0.610675	0.0806746
Nonanal-M	Ethyl Acetate	-0.706683	0.0332982
Nonanal-D	Ethyl Acetate	-0.689139	0.0400342
( E)-2-octenal	Ethyl Acetate	-0.910538	0.000645468
Octanal-M	Ethyl Acetate	-0.184427	0.634776
Heptanal-M	Ethyl Acetate	0.922353	0.000397861
Heptanal-D	Ethyl Acetate	-0.89448	0.00113188
(E)-hept-2-enal	Ethyl Acetate	-0.942056	0.000145657
Octanal-D	Ethyl Acetate	-0.758752	0.0177686
Pentanal	Ethyl Acetate	-0.80245	0.00924513
2-methylbutanal	Ethyl Acetate	0.922173	0.00040102
3-methylbutanal	Ethyl Acetate	0.970909	1.34385e-05
Butanal	Ethyl Acetate	0.105497	0.787067
Hexanal	Ethyl Acetate	-0.921286	0.000416871
( E)-2-hexenal	Ethyl Acetate	-0.918799	0.000463665
methyl-5-hepten-2-one	Ethyl Acetate	-0.16662	0.668319
2-Octanone	Ethyl Acetate	-0.96428	2.73861e-05
3-hydroxybutan-2-one	Ethyl Acetate	-0.485943	0.184748
2-Propanone	Ethyl Acetate	0.675003	0.0460577
1-penten-3-one	Ethyl Acetate	-0.953026	7.06392e-05
3-Pentanone	Ethyl Acetate	-0.904711	0.000800296
n-Hexanol-M	Ethyl Acetate	0.162459	0.676234
( Z)-3-hexen-1-ol	Ethyl Acetate	-0.864163	0.00265646
n-Hexanol-D	Ethyl Acetate	-0.324057	0.394912
1.8-Cineole	Ethyl Acetate	-0.0755837	0.846753
oct-1-en-3-ol	Ethyl Acetate	-0.890209	0.00129489
pentan-1-ol-M	Ethyl Acetate	0.698125	0.0364837
pentan-1-ol-D	Ethyl Acetate	0.517794	0.153336
2-Methylbutanol acetate	Ethyl Acetate	-0.959229	4.32943e-05
Propyl isovalerate	Ethyl Acetate	-0.77301	0.0145753
Ethyl Acetate	Ethyl Acetate	1	0
methyl acetate	Ethyl Acetate	0.384826	0.306455
2-pentyl furan	Ethyl Acetate	-0.876468	0.0019294
2-n-Butylfuran	Ethyl Acetate	-0.939166	0.000172214
Methyl Salicylate	Ethyl Acetate	0.551549	0.123698
benzene acetaldehyde	Ethyl Acetate	0.151823	0.696588
3-methylthiopropanal	Ethyl Acetate	-0.131873	0.735213
Ethylsulfide	Ethyl Acetate	0.418986	0.261662
2-Ethyl-3,5-dimethylpyrazine	Ethyl Acetate	-0.198539	0.608592
2-acetyl-1-pyrroline	Ethyl Acetate	0.46115	0.211518
W1C	Ethyl Acetate	0.584493	0.0983527
W5S	Ethyl Acetate	-0.877075	0.00189756
W3C	Ethyl Acetate	0.681931	0.0430378
W6S	Ethyl Acetate	-0.662331	0.0519256
W5C	Ethyl Acetate	0.565473	0.112559
W1S	Ethyl Acetate	0.492995	0.177504
W1W	Ethyl Acetate	-0.0791831	0.83953
W2S	Ethyl Acetate	0.538092	0.135065
W2W	Ethyl Acetate	-0.967966	1.8774e-05
W3S	Ethyl Acetate	0.838039	0.00478666
Sourness	Ethyl Acetate	-0.193542	0.61782
Bitterness	Ethyl Acetate	-0.354956	0.348572
Astringency	Ethyl Acetate	0.104411	0.789219
Aftertaste-B	Ethyl Acetate	-0.407411	0.276428
Aftertaste-A	Ethyl Acetate	0.42111	0.258998
Umami	Ethyl Acetate	0.107834	0.782439
Richness	Ethyl Acetate	0.417455	0.26359
Saltiness	Ethyl Acetate	0.221682	0.566481
Linalool	methyl acetate	0.165008	0.671383
trans-linalool oxide	methyl acetate	0.181397	0.640445
Nonanal-M	methyl acetate	0.128727	0.741353
Nonanal-D	methyl acetate	0.268476	0.48486
( E)-2-octenal	methyl acetate	-0.177499	0.647761
Octanal-M	methyl acetate	0.828074	0.00583871
Heptanal-M	methyl acetate	0.560929	0.116125
Heptanal-D	methyl acetate	-0.683827	0.042234
(E)-hept-2-enal	methyl acetate	-0.436837	0.239729
Octanal-D	methyl acetate	0.226525	0.557808
Pentanal	methyl acetate	-0.823777	0.00633738
2-methylbutanal	methyl acetate	0.645864	0.0602334
3-methylbutanal	methyl acetate	0.226725	0.55745
Butanal	methyl acetate	-0.862964	0.0027361
Hexanal	methyl acetate	-0.641806	0.0624018
( E)-2-hexenal	methyl acetate	-0.639937	0.0634165
methyl-5-hepten-2-one	methyl acetate	-0.664265	0.0510009
2-Octanone	methyl acetate	-0.377441	0.316617
3-hydroxybutan-2-one	methyl acetate	-0.963647	2.91062e-05
2-Propanone	methyl acetate	-0.262553	0.494911
1-penten-3-one	methyl acetate	-0.49904	0.171425
3-Pentanone	methyl acetate	-0.660389	0.0528651
n-Hexanol-M	methyl acetate	-0.734865	0.0241037
( Z)-3-hexen-1-ol	methyl acetate	-0.144039	0.711591
n-Hexanol-D	methyl acetate	-0.764854	0.0163502
1.8-Cineole	methyl acetate	0.491935	0.178582
oct-1-en-3-ol	methyl acetate	-0.654144	0.0559585
pentan-1-ol-M	methyl acetate	0.429202	0.248984
pentan-1-ol-D	methyl acetate	0.359004	0.342709
2-Methylbutanol acetate	methyl acetate	-0.484624	0.18612
Propyl isovalerate	methyl acetate	-0.708601	0.0326102
Ethyl Acetate	methyl acetate	0.384826	0.306455
methyl acetate	methyl acetate	1	0
2-pentyl furan	methyl acetate	-0.652637	0.0567217
2-n-Butylfuran	methyl acetate	-0.55176	0.123525
Methyl Salicylate	methyl acetate	-0.348875	0.357474
benzene acetaldehyde	methyl acetate	0.88463	0.00153148
3-methylthiopropanal	methyl acetate	-0.753992	0.0189301
Ethylsulfide	methyl acetate	0.922962	0.000387269
2-Ethyl-3,5-dimethylpyrazine	methyl acetate	-0.33556	0.377342
2-acetyl-1-pyrroline	methyl acetate	0.963475	2.95851e-05
W1C	methyl acetate	0.959542	4.21543e-05
W5S	methyl acetate	-0.737734	0.0232746
W3C	methyl acetate	0.64618	0.0600666
W6S	methyl acetate	-0.932463	0.000246641
W5C	methyl acetate	0.963849	2.8548e-05
W1S	methyl acetate	0.976379	6.51696e-06
W1W	methyl acetate	0.853127	0.00345248
W2S	methyl acetate	0.964239	2.74962e-05
W2W	methyl acetate	-0.360339	0.340784
W3S	methyl acetate	0.379754	0.313415
Sourness	methyl acetate	-0.968315	1.80748e-05
Bitterness	methyl acetate	-0.989055	4.46845e-07
Astringency	methyl acetate	-0.856752	0.00317513
Aftertaste-B	methyl acetate	-0.990863	2.37985e-07
Aftertaste-A	methyl acetate	0.988615	5.12726e-07
Umami	methyl acetate	0.945473	0.00011815
Richness	methyl acetate	0.991068	2.19807e-07
Saltiness	methyl acetate	0.973129	1.02009e-05
Linalool	2-pentyl furan	-0.798696	0.00983598
trans-linalool oxide	2-pentyl furan	0.34238	0.367101
Nonanal-M	2-pentyl furan	0.594589	0.091281
Nonanal-D	2-pentyl furan	0.532331	0.140113
( E)-2-octenal	2-pentyl furan	0.844049	0.00421934
Octanal-M	2-pentyl furan	-0.189318	0.625659
Heptanal-M	2-pentyl furan	-0.955462	5.87659e-05
Heptanal-D	2-pentyl furan	0.977412	5.57861e-06
(E)-hept-2-enal	2-pentyl furan	0.942058	0.000145644
Octanal-D	2-pentyl furan	0.545679	0.128584
Pentanal	2-pentyl furan	0.938899	0.000174837
2-methylbutanal	2-pentyl furan	-0.972132	1.15767e-05
3-methylbutanal	2-pentyl furan	-0.824279	0.0062776
Butanal	2-pentyl furan	0.263228	0.493763
Hexanal	2-pentyl furan	0.974005	9.09107e-06
( E)-2-hexenal	2-pentyl furan	0.980542	3.32011e-06
methyl-5-hepten-2-one	2-pentyl furan	0.4206	0.259637
2-Octanone	2-pentyl furan	0.896777	0.00105039
3-hydroxybutan-2-one	2-pentyl furan	0.699994	0.035772
2-Propanone	2-pentyl furan	-0.358029	0.344117
1-penten-3-one	2-pentyl furan	0.951925	7.65198e-05
3-Pentanone	2-pentyl furan	0.977732	5.30821e-06
n-Hexanol-M	2-pentyl furan	0.237892	0.537647
( Z)-3-hexen-1-ol	2-pentyl furan	0.643354	0.0615691
n-Hexanol-D	2-pentyl furan	0.594152	0.0915805
1.8-Cineole	2-pentyl furan	-0.322616	0.397139
oct-1-en-3-ol	2-pentyl furan	0.946316	0.000111972
pentan-1-ol-M	2-pentyl furan	-0.7627	0.016842
pentan-1-ol-D	2-pentyl furan	-0.547333	0.127196
2-Methylbutanol acetate	2-pentyl furan	0.938659	0.000177206
Propyl isovalerate	2-pentyl furan	0.948027	0.00010014
Ethyl Acetate	2-pentyl furan	-0.876468	0.0019294
methyl acetate	2-pentyl furan	-0.652637	0.0567217
2-pentyl furan	2-pentyl furan	1	0
2-n-Butylfuran	2-pentyl furan	0.965286	2.4806e-05
Methyl Salicylate	2-pentyl furan	-0.337892	0.373824
benzene acetaldehyde	2-pentyl furan	-0.504846	0.1657
3-methylthiopropanal	2-pentyl furan	0.351191	0.354072
Ethylsulfide	2-pentyl furan	-0.646636	0.0598262
2-Ethyl-3,5-dimethylpyrazine	2-pentyl furan	0.0835523	0.830776
2-acetyl-1-pyrroline	2-pentyl furan	-0.707954	0.0328414
W1C	2-pentyl furan	-0.803121	0.0091421
W5S	2-pentyl furan	0.965213	2.49876e-05
W3C	2-pentyl furan	-0.737859	0.0232388
W6S	2-pentyl furan	0.840136	0.00458308
W5C	2-pentyl furan	-0.787076	0.0118257
W1S	2-pentyl furan	-0.741895	0.0221058
W1W	2-pentyl furan	-0.20457	0.597515
W2S	2-pentyl furan	-0.789052	0.0114698
W2W	2-pentyl furan	0.910465	0.000647276
W3S	2-pentyl furan	-0.790608	0.0111946
[truncated: 1,483 more rows]

## Sheet: Table S8
Table S8. KEGG-enriched pathways across three tea tenderness grades compared to Arabidopsis
pathway_id	pathway_name	Total	Hits	Pvalue	-Log10(Pvalue)	FDR	Impact	compounds	Compound_name	links
ath00650	Butanoate metabolism	47	3	0.00672007	2.17262607525927	0.705607557654982	0.0435	C00207; C01412; C17530	2-Propanone; Butanal; methyl acetate	https://www.genome.jp/kegg-bin/show_pathway?ath00650/C00207/C01412/C17530
ath00902	Monoterpenoid biosynthesis	61	3	0.0137809	1.86072152737643	0.723498734858692	0.0435	C01500; C06307; C09844	Nerol; beta-Pinene; 1.8-Cineole	https://www.genome.jp/kegg-bin/show_pathway?ath00902/C01500/C06307/C09844
ath00908	Zeatin biosynthesis	39	1	0.280567	0.551962763595458	1	0.0062	C07330	3-Methyl-2-butenal	https://www.genome.jp/kegg-bin/show_pathway?ath00908/C07330
ath00360	Phenylalanine metabolism	49	1	0.339181	0.469568661496853	1	0.0133	C00601	benzene acetaldehyde	https://www.genome.jp/kegg-bin/show_pathway?ath00360/C00601

## Sheet: Table S9
Table S9: Predictive performance of six machine learning algorithms ranked by SHAP feature importance (Top 20 features)
No.	Volatile compounds	Accuracy	95% CI of accuracy	Sensitivity	95% CI of sensitivity	Specificity	95% CI of specificity	False Positive Rate	True Positive Rate	AUC	Model_name
1	( Z)-3-hexen-1-ol	0.7778	0.5062-1	0.6667	0.1333-1	0.8333	0.5351-1	[0.0, 0.16666666666666666, 1.0]	[0.0, 0.6666666666666666, 1.0]	0.75	KNN
		0.5556	0.231-0.8802	0	0.0-0.0	0.8333	0.5351-1	[0.0, 0.16666666666666666, 0.5, 0.5, 1.0, 1.0]	[0.0, 0.0, 0.0, 0.6666666666666666, 0.6666666666666666, 1.0]	0.3333	SVM
		0.7778	0.5062-1	0.6667	0.1333-1	0.8333	0.5351-1	[0.0, 0.16666666666666666, 1.0]	[0.0, 0.6666666666666666, 1.0]	0.75	Decision Tree
		0.7778	0.5062-1	0.6667	0.1333-1	0.8333	0.5351-1	[0.0, 0.16666666666666666, 0.16666666666666666, 0.3333333333333333, 0.5, 0.6666666666666666, 1.0]	[0.0, 0.3333333333333333, 0.6666666666666666, 0.6666666666666666, 1.0, 1.0, 1.0]	0.7778	Random Forest
		0.7778	0.5062-1	0.6667	0.1333-1	0.8333	0.5351-1	[0.0, 0.0, 0.16666666666666666, 0.16666666666666666, 0.5, 0.5, 1.0]	[0.0, 0.3333333333333333, 0.3333333333333333, 0.6666666666666666, 0.6666666666666666, 1.0, 1.0]	0.7778	Logistic regression
		0.7778	0.5062-1	0.6667	0.1333-1	0.8333	0.5351-1	[0.0, 0.16666666666666666, 0.5, 0.5, 1.0]	[0.0, 0.6666666666666666, 0.6666666666666666, 1.0, 1.0]	0.7778	Gaussian Naive Bayes
2	( E)-2-octenal	1	1.0-1.0	1	1.0-1.0	1	1.0-1.0	[0.0, 0.0, 1.0]	[0.0, 1.0, 1.0]	1	KNN
		0.6667	0.3587-0.9747	0	0.0-0.0	1	1.0-1.0	[0.0, 0.16666666666666666, 0.3333333333333333, 1.0, 1.0]	[0.0, 0.0, 0.0, 0.6666666666666666, 1.0]	0.2222	SVM
		1	1.0-1.0	1	1.0-1.0	1	1.0-1.0	[0.0, 0.0, 1.0]	[0.0, 1.0, 1.0]	1	Decision Tree
		1	1.0-1.0	1	1.0-1.0	1	1.0-1.0	[0.0, 0.0, 0.0, 0.16666666666666666, 0.5, 0.6666666666666666, 1.0]	[0.0, 0.6666666666666666, 1.0, 1.0, 1.0, 1.0, 1.0]	1	Random Forest
		0.8889	0.6836-1	0.6667	0.1333-1	1	1.0-1.0	[0.0, 0.0, 0.0, 1.0]	[0.0, 0.3333333333333333, 1.0, 1.0]	1	Logistic regression
		1	1.0-1.0	1	1.0-1.0	1	1.0-1.0	[0.0, 0.0, 0.0, 1.0]	[0.0, 0.6666666666666666, 1.0, 1.0]	1	Gaussian Naive Bayes
3	Bitterness	1	1.0-1.0	1	1.0-1.0	1	1.0-1.0	[0.0, 0.0, 1.0]	[0.0, 1.0, 1.0]	1	KNN
		1	1.0-1.0	1	1.0-1.0	1	1.0-1.0	[0.0, 0.0, 0.0, 1.0]	[0.0, 0.3333333333333333, 1.0, 1.0]	1	SVM
		1	1.0-1.0	1	1.0-1.0	1	1.0-1.0	[0.0, 0.0, 1.0]	[0.0, 1.0, 1.0]	1	Decision Tree
		1	1.0-1.0	1	1.0-1.0	1	1.0-1.0	[0.0, 0.0, 0.0, 0.5, 0.6666666666666666, 1.0]	[0.0, 0.6666666666666666, 1.0, 1.0, 1.0, 1.0]	1	Random Forest
		1	1.0-1.0	1	1.0-1.0	1	1.0-1.0	[0.0, 0.0, 0.0, 1.0]	[0.0, 0.3333333333333333, 1.0, 1.0]	1	Logistic regression
		1	1.0-1.0	1	1.0-1.0	1	1.0-1.0	[0.0, 0.0, 1.0]	[0.0, 1.0, 1.0]	1	Gaussian Naive Bayes
4	Propyl isovalerate	1	1.0-1.0	1	1.0-1.0	1	1.0-1.0	[0.0, 0.0, 1.0]	[0.0, 1.0, 1.0]	1	KNN
		0.7778	0.5062-1	0.6667	0.1333-1	0.8333	0.5351-1	[0.0, 0.0, 0.0, 0.16666666666666666, 0.16666666666666666, 1.0]	[0.0, 0.3333333333333333, 0.6666666666666666, 0.6666666666666666, 1.0, 1.0]	0.9444	SVM
		1	1.0-1.0	1	1.0-1.0	1	1.0-1.0	[0.0, 0.0, 1.0]	[0.0, 1.0, 1.0]	1	Decision Tree
		1	1.0-1.0	1	1.0-1.0	1	1.0-1.0	[0.0, 0.0, 0.0, 0.6666666666666666, 1.0]	[0.0, 0.3333333333333333, 1.0, 1.0, 1.0]	1	Random Forest
		0.7778	0.5062-1	0.3333	0-0.8667	1	1.0-1.0	[0.0, 0.0, 0.0, 1.0]	[0.0, 0.3333333333333333, 1.0, 1.0]	1	Logistic regression
		0.7778	0.5062-1	0.6667	0.1333-1	0.8333	0.5351-1	[0.0, 0.0, 0.16666666666666666, 0.16666666666666666, 0.3333333333333333, 0.3333333333333333, 0.6666666666666666, 1.0]	[0.0, 0.3333333333333333, 0.3333333333333333, 0.6666666666666666, 0.6666666666666666, 1.0, 1.0, 1.0]	0.8333	Gaussian Naive Bayes
5	n-Hexanol-D	0.7778	0.5062-1	0.6667	0.1333-1	0.8333	0.5351-1	[0.0, 0.16666666666666666, 1.0]	[0.0, 0.6666666666666666, 1.0]	0.75	KNN
		0.6667	0.3587-0.9747	0.3333	0-0.8667	0.8333	0.5351-1	[0.0, 0.16666666666666666, 0.16666666666666666, 0.3333333333333333, 0.3333333333333333, 0.8333333333333334, 0.8333333333333334, 1.0]	[0.0, 0.0, 0.3333333333333333, 0.3333333333333333, 0.6666666666666666, 0.6666666666666666, 1.0, 1.0]	0.5556	SVM
		0.7778	0.5062-1	0.6667	0.1333-1	0.8333	0.5351-1	[0.0, 0.16666666666666666, 1.0]	[0.0, 0.6666666666666666, 1.0]	0.75	Decision Tree
		0.7778	0.5062-1	0.6667	0.1333-1	0.8333	0.5351-1	[0.0, 0.16666666666666666, 0.16666666666666666, 0.3333333333333333, 0.6666666666666666, 0.8333333333333334, 1.0]	[0.0, 0.3333333333333333, 0.6666666666666666, 0.6666666666666666, 0.6666666666666666, 0.6666666666666666, 1.0]	0.6111	Random Forest
		0.7778	0.5062-1	0.3333	0-0.8667	1	1.0-1.0	[0.0, 0.0, 0.3333333333333333, 0.3333333333333333, 0.6666666666666666, 0.6666666666666666, 1.0]	[0.0, 0.3333333333333333, 0.3333333333333333, 0.6666666666666666, 0.6666666666666666, 1.0, 1.0]	0.6667	Logistic regression
		0.7778	0.5062-1	0.6667	0.1333-1	0.8333	0.5351-1	[0.0, 0.0, 0.16666666666666666, 0.16666666666666666, 0.5, 0.5, 1.0]	[0.0, 0.3333333333333333, 0.3333333333333333, 0.6666666666666666, 0.6666666666666666, 1.0, 1.0]	0.7778	Gaussian Naive Bayes
6	benzene acetaldehyde	0.5556	0.231-0.8802	0.3333	0-0.8667	0.6667	0.2895-1	[0.0, 0.3333333333333333, 1.0]	[0.0, 0.3333333333333333, 1.0]	0.5	KNN
		0.6667	0.3587-0.9747	0	0.0-0.0	1	1.0-1.0	[0.0, 0.16666666666666666, 0.16666666666666666, 0.5, 0.8333333333333334, 0.8333333333333334, 1.0]	[0.0, 0.0, 0.3333333333333333, 0.3333333333333333, 0.6666666666666666, 1.0, 1.0]	0.4444	SVM
		0.5556	0.231-0.8802	0.3333	0-0.8667	0.6667	0.2895-1	[0.0, 0.3333333333333333, 1.0]	[0.0, 0.3333333333333333, 1.0]	0.5	Decision Tree
		0.5556	0.231-0.8802	0.3333	0-0.8667	0.6667	0.2895-1	[0.0, 0.0, 0.3333333333333333, 0.3333333333333333, 0.6666666666666666, 0.6666666666666666, 1.0]	[0.0, 0.3333333333333333, 0.3333333333333333, 0.6666666666666666, 0.6666666666666666, 1.0, 1.0]	0.6667	Random Forest
		0.6667	0.3587-0.9747	0.3333	0-0.8667	0.8333	0.5351-1	[0.0, 0.0, 0.16666666666666666, 0.16666666666666666, 1.0]	[0.0, 0.3333333333333333, 0.3333333333333333, 1.0, 1.0]	0.8889	Logistic regression
		0.5556	0.231-0.8802	0.3333	0-0.8667	0.6667	0.2895-1	[0.0, 0.0, 0.3333333333333333, 0.3333333333333333, 0.6666666666666666, 0.6666666666666666, 1.0]	[0.0, 0.3333333333333333, 0.3333333333333333, 0.6666666666666666, 0.6666666666666666, 1.0, 1.0]	0.6667	Gaussian Naive Bayes
7	Methyl Salicylate	0.7778	0.5062-1	0.6667	0.1333-1	0.8333	0.5351-1	[0.0, 0.16666666666666666, 1.0]	[0.0, 0.6666666666666666, 1.0]	0.75	KNN
		0.6667	0.3587-0.9747	0	0.0-0.0	1	1.0-1.0	[0.0, 0.16666666666666666, 0.3333333333333333, 1.0, 1.0]	[0.0, 0.0, 0.0, 0.6666666666666666, 1.0]	0.2222	SVM
		0.7778	0.5062-1	0.6667	0.1333-1	0.8333	0.5351-1	[0.0, 0.16666666666666666, 1.0]	[0.0, 0.6666666666666666, 1.0]	0.75	Decision Tree
		0.7778	0.5062-1	0.6667	0.1333-1	0.8333	0.5351-1	[0.0, 0.0, 0.3333333333333333, 0.6666666666666666, 1.0]	[0.0, 0.3333333333333333, 1.0, 1.0, 1.0]	0.8889	Random Forest
		0.7778	0.5062-1	0.6667	0.1333-1	0.8333	0.5351-1	[0.0, 0.0, 0.0, 0.16666666666666666, 0.16666666666666666, 1.0]	[0.0, 0.3333333333333333, 0.6666666666666666, 0.6666666666666666, 1.0, 1.0]	0.9444	Logistic regression
		0.7778	0.5062-1	0.6667	0.1333-1	0.8333	0.5351-1	[0.0, 0.0, 0.16666666666666666, 0.16666666666666666, 0.3333333333333333, 0.3333333333333333, 1.0]	[0.0, 0.3333333333333333, 0.3333333333333333, 0.6666666666666666, 0.6666666666666666, 1.0, 1.0]	0.8333	Gaussian Naive Bayes
8	Octanal-D	0.7778	0.5062-1	0.6667	0.1333-1	0.8333	0.5351-1	[0.0, 0.16666666666666666, 1.0]	[0.0, 0.6666666666666666, 1.0]	0.75	KNN
		0.6667	0.3587-0.9747	0.3333	0-0.8667	0.8333	0.5351-1	[0.0, 0.0, 0.8333333333333334, 0.8333333333333334, 1.0]	[0.0, 0.3333333333333333, 0.3333333333333333, 1.0, 1.0]	0.4444	SVM
		0.7778	0.5062-1	0.6667	0.1333-1	0.8333	0.5351-1	[0.0, 0.16666666666666666, 1.0]	[0.0, 0.6666666666666666, 1.0]	0.75	Decision Tree
		0.7778	0.5062-1	0.6667	0.1333-1	0.8333	0.5351-1	[0.0, 0.0, 0.3333333333333333, 0.5, 0.8333333333333334, 1.0]	[0.0, 0.3333333333333333, 1.0, 1.0, 1.0, 1.0]	0.8889	Random Forest
		0.7778	0.5062-1	0.6667	0.1333-1	0.8333	0.5351-1	[0.0, 0.0, 0.16666666666666666, 0.16666666666666666, 0.3333333333333333, 0.3333333333333333, 1.0]	[0.0, 0.3333333333333333, 0.3333333333333333, 0.6666666666666666, 0.6666666666666666, 1.0, 1.0]	0.8333	Logistic regression
		0.7778	0.5062-1	0.6667	0.1333-1	0.8333	0.5351-1	[0.0, 0.0, 0.16666666666666666, 0.16666666666666666, 0.3333333333333333, 0.3333333333333333, 1.0]	[0.0, 0.3333333333333333, 0.3333333333333333, 0.6666666666666666, 0.6666666666666666, 1.0, 1.0]	0.8333	Gaussian Naive Bayes
9	4	0.7778	0.5062-1	0.6667	0.1333-1	0.8333	0.5351-1	[0.0, 0.16666666666666666, 1.0]	[0.0, 0.6666666666666666, 1.0]	0.75	KNN
		0.5556	0.231-0.8802	0.3333	0-0.8667	0.6667	0.2895-1	[0.0, 0.16666666666666666, 0.3333333333333333, 0.3333333333333333, 1.0, 1.0]	[0.0, 0.0, 0.0, 0.3333333333333333, 0.3333333333333333, 1.0]	0.2222	SVM
		0.7778	0.5062-1	0.6667	0.1333-1	0.8333	0.5351-1	[0.0, 0.16666666666666666, 1.0]	[0.0, 0.6666666666666666, 1.0]	0.75	Decision Tree
		0.7778	0.5062-1	0.6667	0.1333-1	0.8333	0.5351-1	[0.0, 0.0, 0.16666666666666666, 0.16666666666666666, 0.3333333333333333, 0.3333333333333333, 0.6666666666666666, 1.0]	[0.0, 0.3333333333333333, 0.3333333333333333, 0.6666666666666666, 0.6666666666666666, 1.0, 1.0, 1.0]	0.8333	Random Forest
		0.6667	0.3587-0.9747	0.3333	0-0.8667	0.8333	0.5351-1	[0.0, 0.0, 0.3333333333333333, 0.3333333333333333, 1.0]	[0.0, 0.3333333333333333, 0.3333333333333333, 1.0, 1.0]	0.7778	Logistic regression
		0.7778	0.5062-1	0.6667	0.1333-1	0.8333	0.5351-1	[0.0, 0.16666666666666666, 0.16666666666666666, 0.3333333333333333, 0.3333333333333333, 1.0]	[0.0, 0.3333333333333333, 0.6666666666666666, 0.6666666666666666, 1.0, 1.0]	0.8056	Gaussian Naive Bayes
10	2,5-Dimethylfuran	0.7778	0.5062-1	0.6667	0.1333-1	0.8333	0.5351-1	[0.0, 0.16666666666666666, 1.0]	[0.0, 0.6666666666666666, 1.0]	0.75	KNN
		0.3333	0.0253-0.6413	0	0.0-0.0	0.5	0.0999-0.9001	[0.0, 0.16666666666666666, 0.5, 0.5, 1.0, 1.0]	[0.0, 0.0, 0.0, 0.6666666666666666, 0.6666666666666666, 1.0]	0.3333	SVM
		0.7778	0.5062-1	0.6667	0.1333-1	0.8333	0.5351-1	[0.0, 0.16666666666666666, 1.0]	[0.0, 0.6666666666666666, 1.0]	0.75	Decision Tree
		0.7778	0.5062-1	0.6667	0.1333-1	0.8333	0.5351-1	[0.0, 0.0, 0.16666666666666666, 0.16666666666666666, 0.5, 1.0]	[0.0, 0.6666666666666666, 0.6666666666666666, 1.0, 1.0, 1.0]	0.9444	Random Forest
		0.8889	0.6836-1	0.6667	0.1333-1	1	1.0-1.0	[0.0, 0.0, 0.0, 0.16666666666666666, 0.16666666666666666, 1.0]	[0.0, 0.3333333333333333, 0.6666666666666666, 0.6666666666666666, 1.0, 1.0]	0.9444	Logistic regression
		0.7778	0.5062-1	0.6667	0.1333-1	0.8333	0.5351-1	[0.0, 0.16666666666666666, 0.16666666666666666, 1.0]	[0.0, 0.6666666666666666, 1.0, 1.0]	0.8889	Gaussian Naive Bayes
11	2-Methyl-2-pentenal	0.7778	0.5062-1	0.6667	0.1333-1	0.8333	0.5351-1	[0.0, 0.16666666666666666, 1.0]	[0.0, 0.6666666666666666, 1.0]	0.75	KNN
		0.7778	0.5062-1	0.3333	0-0.8667	1	1.0-1.0	[0.0, 0.0, 0.3333333333333333, 0.3333333333333333, 0.6666666666666666, 0.6666666666666666, 1.0]	[0.0, 0.3333333333333333, 0.3333333333333333, 0.6666666666666666, 0.6666666666666666, 1.0, 1.0]	0.6667	SVM
		0.7778	0.5062-1	0.6667	0.1333-1	0.8333	0.5351-1	[0.0, 0.16666666666666666, 1.0]	[0.0, 0.6666666666666666, 1.0]	0.75	Decision Tree
		0.7778	0.5062-1	0.6667	0.1333-1	0.8333	0.5351-1	[0.0, 0.0, 0.16666666666666666, 0.16666666666666666, 0.5, 0.5, 0.6666666666666666, 1.0]	[0.0, 0.3333333333333333, 0.3333333333333333, 0.6666666666666666, 0.6666666666666666, 1.0, 1.0, 1.0]	0.7778	Random Forest
		0.6667	0.3587-0.9747	0.3333	0-0.8667	0.8333	0.5351-1	[0.0, 0.0, 0.16666666666666666, 0.16666666666666666, 0.3333333333333333, 0.3333333333333333, 1.0]	[0.0, 0.3333333333333333, 0.3333333333333333, 0.6666666666666666, 0.6666666666666666, 1.0, 1.0]	0.8333	Logistic regression
		0.5556	0.231-0.8802	0.3333	0-0.8667	0.6667	0.2895-1	[0.0, 0.16666666666666666, 0.16666666666666666, 0.3333333333333333, 0.3333333333333333, 0.6666666666666666, 1.0]	[0.0, 0.0, 0.3333333333333333, 0.3333333333333333, 0.6666666666666666, 0.6666666666666666, 1.0]	0.5556	Gaussian Naive Bayes
12	Octanal-M	1	1.0-1.0	1	1.0-1.0	1	1.0-1.0	[0.0, 0.0, 1.0]	[0.0, 1.0, 1.0]	1	KNN
		0.5556	0.231-0.8802	0	0.0-0.0	0.8333	0.5351-1	[0.0, 0.16666666666666666, 0.5, 0.5, 0.6666666666666666, 0.6666666666666666, 1.0, 1.0]	[0.0, 0.0, 0.0, 0.3333333333333333, 0.3333333333333333, 0.6666666666666666, 0.6666666666666666, 1.0]	0.2778	SVM
		1	1.0-1.0	1	1.0-1.0	1	1.0-1.0	[0.0, 0.0, 1.0]	[0.0, 1.0, 1.0]	1	Decision Tree
		1	1.0-1.0	1	1.0-1.0	1	1.0-1.0	[0.0, 0.0, 0.0, 0.5, 0.6666666666666666, 1.0]	[0.0, 0.6666666666666666, 1.0, 1.0, 1.0, 1.0]	1	Random Forest
		0.8889	0.6836-1	0.6667	0.1333-1	1	1.0-1.0	[0.0, 0.0, 0.0, 1.0]	[0.0, 0.3333333333333333, 1.0, 1.0]	1	Logistic regression
		1	1.0-1.0	1	1.0-1.0	1	1.0-1.0	[0.0, 0.0, 0.0, 1.0]	[0.0, 0.6666666666666666, 1.0, 1.0]	1	Gaussian Naive Bayes
13	2-Propanone	1	1.0-1.0	1	1.0-1.0	1	1.0-1.0	[0.0, 0.0, 1.0]	[0.0, 1.0, 1.0]	1	KNN
		0.4444	0.1198-0.769	0	0.0-0.0	0.6667	0.2895-1	[0.0, 0.16666666666666666, 0.3333333333333333, 0.3333333333333333, 0.5, 0.5, 1.0]	[0.0, 0.0, 0.0, 0.3333333333333333, 0.3333333333333333, 1.0, 1.0]	0.5556	SVM
		1	1.0-1.0	1	1.0-1.0	1	1.0-1.0	[0.0, 0.0, 1.0]	[0.0, 1.0, 1.0]	1	Decision Tree
		1	1.0-1.0	1	1.0-1.0	1	1.0-1.0	[0.0, 0.0, 0.0, 0.5, 0.8333333333333334, 1.0]	[0.0, 0.3333333333333333, 1.0, 1.0, 1.0, 1.0]	1	Random Forest
		0.6667	0.3587-0.9747	0	0.0-0.0	1	1.0-1.0	[0.0, 0.16666666666666666, 0.16666666666666666, 1.0]	[0.0, 0.0, 1.0, 1.0]	0.8333	Logistic regression
		0.5556	0.231-0.8802	0.3333	0-0.8667	0.6667	0.2895-1	[0.0, 0.16666666666666666, 0.3333333333333333, 0.3333333333333333, 0.5, 0.5, 1.0]	[0.0, 0.0, 0.0, 0.3333333333333333, 0.3333333333333333, 1.0, 1.0]	0.5556	Gaussian Naive Bayes
14	2-Ethyl-6-methylpyrazine	1	1.0-1.0	1	1.0-1.0	1	1.0-1.0	[0.0, 0.0, 1.0]	[0.0, 1.0, 1.0]	1	KNN
		0.5556	0.231-0.8802	0.3333	0-0.8667	0.6667	0.2895-1	[0.0, 0.16666666666666666, 0.3333333333333333, 0.3333333333333333, 1.0, 1.0]	[0.0, 0.0, 0.0, 0.6666666666666666, 0.6666666666666666, 1.0]	0.4444	SVM
		1	1.0-1.0	1	1.0-1.0	1	1.0-1.0	[0.0, 0.0, 1.0]	[0.0, 1.0, 1.0]	1	Decision Tree
		1	1.0-1.0	1	1.0-1.0	1	1.0-1.0	[0.0, 0.0, 0.0, 0.16666666666666666, 0.5, 0.6666666666666666, 1.0]	[0.0, 0.6666666666666666, 1.0, 1.0, 1.0, 1.0, 1.0]	1	Random Forest
		1	1.0-1.0	1	1.0-1.0	1	1.0-1.0	[0.0, 0.0, 0.0, 1.0]	[0.0, 0.3333333333333333, 1.0, 1.0]	1	Logistic regression
		0.7778	0.5062-1	0.6667	0.1333-1	0.8333	0.5351-1	[0.0, 0.0, 0.0, 0.16666666666666666, 0.16666666666666666, 0.6666666666666666, 1.0]	[0.0, 0.3333333333333333, 0.6666666666666666, 0.6666666666666666, 1.0, 1.0, 1.0]	0.9444	Gaussian Naive Bayes
15	6	1	1.0-1.0	1	1.0-1.0	1	1.0-1.0	[0.0, 0.0, 1.0]	[0.0, 1.0, 1.0]	1	KNN
		0.5556	0.231-0.8802	0.3333	0-0.8667	0.6667	0.2895-1	[0.0, 0.16666666666666666, 0.3333333333333333, 0.3333333333333333, 1.0, 1.0]	[0.0, 0.0, 0.0, 0.6666666666666666, 0.6666666666666666, 1.0]	0.4444	SVM
		1	1.0-1.0	1	1.0-1.0	1	1.0-1.0	[0.0, 0.0, 1.0]	[0.0, 1.0, 1.0]	1	Decision Tree
		1	1.0-1.0	1	1.0-1.0	1	1.0-1.0	[0.0, 0.0, 0.0, 0.16666666666666666, 0.5, 0.6666666666666666, 1.0]	[0.0, 0.6666666666666666, 1.0, 1.0, 1.0, 1.0, 1.0]	1	Random Forest
		0.8889	0.6836-1	0.6667	0.1333-1	1	1.0-1.0	[0.0, 0.0, 0.0, 1.0]	[0.0, 0.3333333333333333, 1.0, 1.0]	1	Logistic regression
		1	1.0-1.0	1	1.0-1.0	1	1.0-1.0	[0.0, 0.0, 0.0, 0.6666666666666666, 1.0]	[0.0, 0.3333333333333333, 1.0, 1.0, 1.0]	1	Gaussian Naive Bayes
16	n-Hexanol-M	0.7778	0.5062-1	0.6667	0.1333-1	0.8333	0.5351-1	[0.0, 0.16666666666666666, 1.0]	[0.0, 0.6666666666666666, 1.0]	0.75	KNN
		0.6667	0.3587-0.9747	0	0.0-0.0	1	1.0-1.0	[0.0, 0.0, 0.16666666666666666, 0.8333333333333334, 1.0]	[0.0, 0.3333333333333333, 0.3333333333333333, 1.0, 1.0]	0.6667	SVM
		0.7778	0.5062-1	0.6667	0.1333-1	0.8333	0.5351-1	[0.0, 0.16666666666666666, 1.0]	[0.0, 0.6666666666666666, 1.0]	0.75	Decision Tree
		0.7778	0.5062-1	0.6667	0.1333-1	0.8333	0.5351-1	[0.0, 0.0, 0.0, 0.16666666666666666, 0.16666666666666666, 0.5, 1.0]	[0.0, 0.3333333333333333, 0.6666666666666666, 0.6666666666666666, 1.0, 1.0, 1.0]	0.9444	Random Forest
		0.7778	0.5062-1	0.6667	0.1333-1	0.8333	0.5351-1	[0.0, 0.0, 0.16666666666666666, 0.16666666666666666, 0.3333333333333333, 0.3333333333333333, 1.0]	[0.0, 0.3333333333333333, 0.3333333333333333, 0.6666666666666666, 0.6666666666666666, 1.0, 1.0]	0.8333	Logistic regression
		0.5556	0.231-0.8802	0.3333	0-0.8667	0.6667	0.2895-1	[0.0, 0.0, 0.3333333333333333, 0.3333333333333333, 0.5, 0.5, 1.0]	[0.0, 0.3333333333333333, 0.3333333333333333, 0.6666666666666666, 0.6666666666666666, 1.0, 1.0]	0.7222	Gaussian Naive Bayes
17	Nonanal-D	0.5556	0.231-0.8802	0.3333	0-0.8667	0.6667	0.2895-1	[0.0, 0.3333333333333333, 1.0]	[0.0, 0.3333333333333333, 1.0]	0.5	KNN
		0.6667	0.3587-0.9747	0	0.0-0.0	1	1.0-1.0	[0.0, 0.16666666666666666, 0.3333333333333333, 0.6666666666666666, 0.6666666666666666, 0.8333333333333334, 1.0]	[0.0, 0.3333333333333333, 0.3333333333333333, 0.3333333333333333, 0.6666666666666666, 0.6666666666666666, 1.0]	0.4444	SVM
		0.5556	0.231-0.8802	0.3333	0-0.8667	0.6667	0.2895-1	[0.0, 0.3333333333333333, 1.0]	[0.0, 0.3333333333333333, 1.0]	0.5	Decision Tree
		0.5556	0.231-0.8802	0.3333	0-0.8667	0.6667	0.2895-1	[0.0, 0.16666666666666666, 0.3333333333333333, 0.3333333333333333, 0.5, 0.5, 1.0]	[0.0, 0.3333333333333333, 0.3333333333333333, 0.6666666666666666, 0.6666666666666666, 1.0, 1.0]	0.6944	Random Forest
		0.7778	0.5062-1	0.3333	0-0.8667	1	1.0-1.0	[0.0, 0.0, 0.3333333333333333, 0.3333333333333333, 1.0]	[0.0, 0.3333333333333333, 0.3333333333333333, 1.0, 1.0]	0.7778	Logistic regression
		0.5556	0.231-0.8802	0.3333	0-0.8667	0.6667	0.2895-1	[0.0, 0.3333333333333333, 0.6666666666666666, 0.6666666666666666, 0.8333333333333334, 1.0]	[0.0, 0.3333333333333333, 0.3333333333333333, 0.6666666666666666, 0.6666666666666666, 1.0]	0.4167	Gaussian Naive Bayes
18	3-methylthiopropanal	0.5556	0.231-0.8802	0.3333	0-0.8667	0.6667	0.2895-1	[0.0, 0.3333333333333333, 1.0]	[0.0, 0.3333333333333333, 1.0]	0.5	KNN
		0.6667	0.3587-0.9747	0.3333	0-0.8667	0.8333	0.5351-1	[0.0, 0.16666666666666666, 0.16666666666666666, 0.6666666666666666, 0.6666666666666666, 0.8333333333333334, 0.8333333333333334, 1.0]	[0.0, 0.0, 0.3333333333333333, 0.3333333333333333, 0.6666666666666666, 0.6666666666666666, 1.0, 1.0]	0.4444	SVM
		0.5556	0.231-0.8802	0.3333	0-0.8667	0.6667	0.2895-1	[0.0, 0.3333333333333333, 1.0]	[0.0, 0.3333333333333333, 1.0]	0.5	Decision Tree
		0.5556	0.231-0.8802	0.3333	0-0.8667	0.6667	0.2895-1	[0.0, 0.16666666666666666, 0.16666666666666666, 0.3333333333333333, 0.3333333333333333, 0.6666666666666666, 0.6666666666666666, 1.0]	[0.0, 0.0, 0.3333333333333333, 0.3333333333333333, 0.6666666666666666, 0.6666666666666666, 1.0, 1.0]	0.6111	Random Forest
		0.6667	0.3587-0.9747	0	0.0-0.0	1	1.0-1.0	[0.0, 0.0, 0.0, 0.3333333333333333, 0.3333333333333333, 1.0]	[0.0, 0.3333333333333333, 0.6666666666666666, 0.6666666666666666, 1.0, 1.0]	0.8889	Logistic regression
		0.5556	0.231-0.8802	0.3333	0-0.8667	0.6667	0.2895-1	[0.0, 0.16666666666666666, 0.16666666666666666, 0.3333333333333333, 0.3333333333333333, 0.6666666666666666, 0.6666666666666666, 1.0]	[0.0, 0.0, 0.3333333333333333, 0.3333333333333333, 0.6666666666666666, 0.6666666666666666, 1.0, 1.0]	0.6111	Gaussian Naive Bayes
19	butyl propanoate	0.7778	0.5062-1	0.6667	0.1333-1	0.8333	0.5351-1	[0.0, 0.16666666666666666, 1.0]	[0.0, 0.6666666666666666, 1.0]	0.75	KNN
		0.3333	0.0253-0.6413	0	0.0-0.0	0.5	0.0999-0.9001	[0.0, 0.16666666666666666, 0.8333333333333334, 0.8333333333333334, 1.0]	[0.0, 0.0, 0.0, 1.0, 1.0]	0.1667	SVM
		0.7778	0.5062-1	0.6667	0.1333-1	0.8333	0.5351-1	[0.0, 0.16666666666666666, 1.0]	[0.0, 0.6666666666666666, 1.0]	0.75	Decision Tree
		0.7778	0.5062-1	0.6667	0.1333-1	0.8333	0.5351-1	[0.0, 0.0, 0.3333333333333333, 0.6666666666666666, 1.0]	[0.0, 0.3333333333333333, 1.0, 1.0, 1.0]	0.8889	Random Forest
		0.7778	0.5062-1	0.3333	0-0.8667	1	1.0-1.0	[0.0, 0.0, 0.0, 0.3333333333333333, 0.3333333333333333, 1.0]	[0.0, 0.3333333333333333, 0.6666666666666666, 0.6666666666666666, 1.0, 1.0]	0.8889	Logistic regression
		0.7778	0.5062-1	0.6667	0.1333-1	0.8333	0.5351-1	[0.0, 0.16666666666666666, 0.5, 1.0]	[0.0, 0.6666666666666666, 0.6666666666666666, 1.0]	0.6944	Gaussian Naive Bayes
20	Linalool	1	1.0-1.0	1	1.0-1.0	1	1.0-1.0	[0.0, 0.0, 1.0]	[0.0, 1.0, 1.0]	1	KNN
		1	1.0-1.0	1	1.0-1.0	1	1.0-1.0	[0.0, 0.0, 0.0, 1.0]	[0.0, 0.3333333333333333, 1.0, 1.0]	1	SVM
		1	1.0-1.0	1	1.0-1.0	1	1.0-1.0	[0.0, 0.0, 1.0]	[0.0, 1.0, 1.0]	1	Decision Tree
		1	1.0-1.0	1	1.0-1.0	1	1.0-1.0	[0.0, 0.0, 0.0, 0.16666666666666666, 0.5, 0.6666666666666666, 1.0]	[0.0, 0.6666666666666666, 1.0, 1.0, 1.0, 1.0, 1.0]	1	Random Forest
		1	1.0-1.0	1	1.0-1.0	1	1.0-1.0	[0.0, 0.0, 0.0, 1.0]	[0.0, 0.3333333333333333, 1.0, 1.0]	1	Logistic regression
		1	1.0-1.0	1	1.0-1.0	1	1.0-1.0	[0.0, 0.0, 0.0, 1.0]	[0.0, 0.6666666666666666, 1.0, 1.0]	1	Gaussian Naive Bayes
